# Supplementary material for: Motility and tumor infiltration are key aspects of invariant natural killer T cell anti-tumor function
Source: Nat Commun. 2024 Feb 9;15:1213. doi: 10.1038/s41467-024-45208-z (PMC10853287; doi:10.1038/s41467-024-45208-z)
Supplement: Supplementary file 11 — Source Data [file 41467_2024_45208_MOESM11_ESM.zip]

Archive with 14 entries (14 files):
- Fig.1 source data.xlsx
- Fig.2 source data.xlsx
- Fig.3 source data.xlsx
- Fig.4 source data.xlsx
- Fig.5 source data.xlsx
- Fig.6 source data.xlsx
- Fig.7 source data.xlsx
- Fig.8 source data.xlsx
- Fig.9 source data.xlsx
- Supplementary Fig.3 source data.xlsx
- Supplementary Fig.4 source data.xlsx
- Supplementary Fig.5 source data.xlsx
- Supplementary Fig.6 source data.xlsx
- Supplementary Fig.7 source data.xlsx
