# Supplementary material for: Motility and tumor infiltration are key aspects of invariant natural killer T cell anti-tumor function
Source: Nat Commun. 2024 Feb 9;15:1213. doi: 10.1038/s41467-024-45208-z (PMC10853287; doi:10.1038/s41467-024-45208-z)
Supplement: Supplementary file 11 — Source Data [file 41467_2024_45208_MOESM11_ESM.zip › Fig.1 source data.xlsx]

## Sheet: a
mCherry (MC38)		GFP (host iNKT)

## Sheet: b
Periphery	Inside
1000	300
1700	275
1350	425
1075	275		mCherry (MC38)		GFP (host iNKT)
1225	350
800	275
1425	400
1375	175

## Sheet: d
	Periphery				Inside
									mCherry (MC38)
									GFP (host iNKT)

## Sheet: f
Periphery	Inside
3.61785	13.9814
5.56013	6.3206
1.99688	0.530989
2.55416	0.700685
5.52556	7.18302
3.82736	1.90177
5.20028	0.570243
5.12239	9.30249
2.43323	6.06721
5.77873	4.33543
13.184	1.68686
16.8405	1.81446
3.82746	2.57154
1.69119	7.06069
3.69331	2.45052
2.55413	2.23219
4.41533	0.605628
2.93783	1.35335
3.08038	1.76116
7.78674	2.82035
8.51543	4.3795
3.30697	10.3394
2.13287	2.72341
7.55162	8.05569
2.50593	5.39246
3.11603	6.25879
23.9086	2.99266
2.02562	7.72077
19.5904	17.5813
28.5742	6.70904
1.61346	10.5806
5.66634	9.53629
24.6844	10.1517
12.5235	6.02683
5.27576	8.00899
16.0561	5.5913
16.1664	7.69791
2.04212	5.82164
4.90793	12.1241
2.09901	7.39624
1.48198	5.5077
14.054	2.81638
19.9692	5.97697
3.68623	5.0084
20.765	5.70693
9.46954	12.4391
15.2059	8.53395
17.3401	5.92838
3.93971	3.99549
11.4557	4.71789
5.93583	7.6772
6.28115	6.57681
13.3336	3.52709
10.7205	6.25653
5.56012	4.81348
6.84397	8.15028
13.5463	7.47959
7.97685	6.24787
2.80378	4.62143
9.86827	7.63977
7.36071	3.5371
23.1989	5.06366
15.1433	1.70374
22.7545	6.65227
19.1862	6.37025
3.45969	5.00921
16.6754	4.16948
12.1762
23.7623
18.5775
13.3002
19.3667
23.0835
5.89639	9.87071
16.3975	13.8158
12.1508	15.8312
7.12749	14.7146
6.15908	11.0612
12.7496	14.1094
29.4794	5.01738
16.2834	8.39705
19.0295	6.53734
3.00332	28.0734
4.0899	5.9224
23.0271	6.55981
3.61936	8.78332
2.14598	16.0699
10.8561	8.0725
8.45319	14.4461
8.14145	13.7357
33.038	12.2441
23.211	6.48274
19.8007	3.19177
7.83688	3.24411
18.7642	5.48006
22.9407	6.06332
28.6948	3.42197
11.4648	4.93601
7.64584	9.11564
11.9001
6.79249
25.0798
13.0292
22.9025
11.1088
6.45689
18.4266
19.4159
8.39765
2.32628
10.6497
14.0687
20.0587
7.64528
16.4748
6.04048
6.32446
8.95266
10.1574
0.749115

## Sheet: g
Periphery	Inside
23.3381	24.0185
15.0017	9.50682
13.6729	27.8606
27.229	26.1898
19.1829	19.351
20.0605	12.6506
15.1505	12.4111
20.0487	12.2507
19.0213	14.0868
29.9279	23.9827
11.3975	28.3216
8.90154	22.568
19.9844	17.0518
10.666	15.7417
9.20946	19.9252
16.82	14.7401
12.934	16.6766
27.4988	22.1527
13.7458	8.748
10.4461	15.4868
17.6945	21.5043
28.1548	21.9712
19.5058	16.9556
9.5088	23.6687
13.3523	17.5543
5.97266	20.5796
23.0405	11.594
18.3335	16.1779
49.4951	11.8223
14.7347	12.5646
15.353	10.0043
17.2748	14.105
14.923	17.1806
28.8848	18.4093
18.2986	10.0586
18.2062	13.3169
26.657	27.1122
20.8435	10.4506
13.7782	16.6635
14.13	24.2428
19.6045	5.17516
12.7812	9.41916
36.0212	9.8067
33.0354	13.6904
13.4318	14.7813
16.1901	14.3912
26.679	12.2072
5.64713	2.64424
15.6921	21.0882
4.62933	5.95141
23.6308	14.806
27.8431	12.2251
12.8202	16.8361
35.1415	9.86682
22.3114	18.8948
14.5498	16.3087
14.2085	21.1542
13.8944	20.007
22.2382	17.2772
12.3324	15.6692
16.3376	12.8653
18.2198	21.8039
18.0848	14.821
17.7497	13.7281
27.3256	22.6366
31.3744	11.3409
25.5226	29.3815
9.1383	17.6809
15.9333	6.97482
17.3938	8.7645
32.9798	13.5146
9.34644	27.0062
28.1483	19.8553
12.5893	19.8319
10.1584	20.5282
15.5328	23.9275
43.5159	15.6233
26.5334	21.0996
21.8414	20.2493
13.7743	9.87042
12.3588	10.7987
19.3775	5.86019
8.2509	20.9396
21.1968	4.02497
17.4639	24.3562
8.31948	21.1813
20.2639	11.3539
18.7001	25.7187
19.8893	14.8446
20.2915	18.4567
20.2364	13.8274
18.9041	13.2712
19.1764	10.4215
12.7135	11.167
26.0054	9.47472
36.2708	18.7323
19.053	17.9578
13.6114	22.3066
24.1633	21.4835
21.1088	8.59068
17.6714	14.465
17.8946	21.1378
19.8749	14.6443
12.8657	12.4454
13.859	12.4079
23.6078	17.3977
27.7333	25.9243
32.5637	23.264
18.6422	15.0581
15.4145	20.2001
6.0546	14.7995
29.96	15.3643
21.5794	10.8462
27.5124	1.82928
13.2704	18.4429
19.7531	6.01314
9.46158	12.2562
12.5465	22.9676
17.0973	12.5132
30.9791	13.325
16.587	15.9797
25.424	4.49262
18.3456	13.8497
18.4097	13.6636
21.1562	19.6349
16.1032	14.048
42.6742	11.8604
19.0985	7.1919
19.8671	15.2723
24.597	5.69108
18.3954	10.8437
13.9166	12.1703
35.8741	11.2527
10.6412	16.122
26.3212	12.025
12.1232	18.404
19.7847	22.0536
12.248	9.4809
40.1852	16.3053
18.0465	9.17646
30.1627	21.3068
21.9145	14.4914
17.4651	11.0754
25.6306	9.48504
43.7014	8.86446
16.9913	16.515
15.9639	9.1452
20.6465	8.55654
10.6438	15.6215
18.185	7.75674
14.3194	8.52168
32.7904	14.0362
11.2202	18.5236
16.3879	2.11325
18.5384	10.9038
18.6413	8.83452
24.5879	18.9309
7.44948	11.9807
7.87416	16.2569
16.2622	21.8184
6.92184	6.53892
15.1649	9.25332
18.2149	26.1771
31.9922	9.80964
16.1959	10.3217
21.6335	22.8234
14.0968	9.2811
22.1907	10.6415
28.2638	7.57068
6.84246	7.75446
10.6275	10.2415
20.9117	9.98544
5.8947	8.24172
12.4213	14.8914
9.3051	8.33712
16.8779	9.29112
11.8909	9.4494
22.7038	7.85958
44.7877	11.0787
16.562	15.7183
19.7308	9.53652
20.3156	9.15558
14.5008	7.59144
19.2793	10.4645
35.0342	10.0164
22.951	10.9057
43.4591	9.19722
18.5414	6.26766
20.051	7.99176
17.437	7.8597
23.8708	12.9647
24.2612	11.755
22.1873	12.7827
10.3293	10.7114
16.3064	9.88404
19.4113	10.5842
19.1746	7.7556
24.2518	8.22162
26.9121	8.3403
11.4047	6.37698
39.5585	7.64772
20.2283	9.49104
22.2855	9.71562
24.5247	11.9784
24.2782	10.5647
8.184	10.0856
38.5791	8.92896
19.1098	13.2679
13.3175	10.6652
16.4066	7.87608
23.5676	10.5551
22.6023	6.92052
40.2336	8.40882
16.1867	9.49374
21.3976	8.72214
29.0566	12.1853
20.3258	9.27666
15.5748	11.9101
22.2981	13.9193
26.0377	7.8267
17.764	14.1165
15.4349	11.3118
18.4648	4.59528
46.2269	6.36126
19.5347	8.84802
42.9881	14.6282
14.5064	9.30276
24.8063	11.9951
22.331	8.07852
16.3994	13.305
17.5081	14.3576
5.11279	8.8761
40.8643	9.1356
16.2503	10.6699
32.8506	7.48002
11.7088	9.5454
32.8346	10.8773
17.6203	8.28276
10.2522	10.1077
14.9961	11.9267
17.1194	11.0726
29.7409	12.5609
11.681	8.14152
14.7506	9.22596
19.4713	11.4097
14.0144	11.1365
2.0546	9.77454
28.2118	10.3867
15.6303	10.75
16.3035	11.2157
18.0845	7.13946
21.6542	9.87864
24.4694	16.0012
10.4413	8.83002
19.9683	7.42248
18.0337	12.3704
25.0007	9.41712
14.3331	6.897
20.3919	12.4838
20.3297	9.53502
18.5488	8.63586
28.6285	10.9336
23.1661	10.6286
26.6076	15.3352
22.964	8.63598
21.2021	7.89714
15.1355	11.2271
16.4056	11.8549
19.34	11.4948
13.7081	10.5534
13.7015	7.7229
18.2763	12.5196
20.6996	8.89848
15.6361	10.0504
7.42224	9.30996
4.12435	13.5047
19.1351	9.48318
16.1771	16.3132
12.9136	6.59802
11.1889	12.0049
27.5546	11.46
14.4814	10.8918
9.1557	10.4568
23.6292	10.7415
13.4899	12.366
15.9589	5.49341
20.8934	9.5934
5.73222	12.9404
22.5532	14.5972
23.0938	10.3431
14.7019	13.9745
14.9239	12.3485
19.1364	11.9914
39.5782	13.1941
15.211	10.0488
25.4079	9.28146
4.48574	9.36708
9.0597	10.8262
6.89364	10.0332
36.2141	6.1671
21.4662	9.34152
40.9295	8.946
18.0878	8.9259
16.2076	7.58466
4.77262	9.73092
36.6814	8.98386
16.3817	9.4773
24.5369	13.537
40.6936	5.63996
8.86374	10.185
8.17686	10.1221
25.5789	10.9628
16.684	13.046
14.9787	12.015
20.7104	9.90366
31.6981	9.53892
23.5949	12.7886
26.5678	15.1727
32.3914	13.9036
25.9869	12.0577
15.4392	13.9864
12.4678	8.43
14.0969	7.9098
21.6836	13.0628
4.55839	8.71176
14.8217	8.98518
37.5617	8.07036
24.2923	11.0206
14.4839	11.8014
33.5296	9.55548
21.1462	13.9127
20.6094	7.3485
14.6788	9.10044
12.2962	9.74112
16.2248	8.24064
27.3169	8.50602
17.5804	8.39796
15.9529	9.67764
23.4877	9.78504
35.4709	11.5672
28.3225	12.8144
10.7618	10.4125
16.2249	7.60854
20.5805	12.0215
11.8497	13.7435
2.09404	12.2029
19.2548	9.83754
14.9648	9.89988
17.9209	6.5181
14.3152	10.0971
16.8454	10.3094
13.1372	13.3117
18.2434	6.03318
11.1166	10.7998
23.7853	9.05124
25.8248	13.1529
18.5099	12.0091
20.0666	9.30618
10.9985	11.1944
11.9539	9.87756
16.5381	11.1185
30.6092	10.241
5.17072	10.5302
8.175	7.68582
25.3081	11.4398
14.2123	15.3719
15.6064	8.31654
25.9046	11.2981
15.3604	10.2303
25.3105	9.819
17.4029	9.9702
19.0744	10.5273
7.18512	12.6256
20.5625	6.09954
1.42106	7.68258
12.695	10.549
8.39478	11.9542
23.6743	13.6051
4.71724	10.0676
6.63126	7.57458
0.709446	10.4725
20.8363	7.52664
6.4407	13.6792
12.4236	11.6569
30.2627	7.81686
19.3615	12.0149
14.5521	9.0903
10.6415	6.78384
16.6959	9.53976
5.26264	8.39082
9.87138	10.4942
29.0389	10.797
14.3563	12.3188
29.7939	12.5411
23.0242	5.30659
32.3479	9.13506
13.677	7.95264
37.7687	9.04836
13.5404	11.5046
11.6392	9.7908
9.06186	6.93858
6.82446	11.4354
4.5712	8.20308
6.76962	12.2617
12.0162	6.41574
9.69162	11.6428
10.2938	10.153
9.74286	11.0339
8.09664	7.97946
12.2329	11.3815
11.6592	7.40202
8.82312	10.6188
9.5223	9.43296
9.04872	9.98058
9.8985	10.1588
8.3901	13.807
9.9792	6.1266
11.0818	7.97976
9.14478	10.7392
7.30404	10.214
12.6907	10.781
11.0312	7.54944
10.4122	13.2521
12.0459	9.12636
8.12118	11.7838
7.85238	10.0437
7.63596	16.6215
13.421	11.1334
13.3021	8.93646
5.34872	9.70746
10.4254	9.02682
13.2323	12.9051
11.0487	9.45516
12.1871	7.9737
8.9598	11.224
8.58798	7.86432
8.82882	10.4388
10.222	11.2828
9.87672	10.0819
9.15156	9.3378
11.117	8.66106
12.7986	9.83316
7.99374	9.55008
6.68004	8.73894
15.5148	10.0783
10.6095	7.4811
8.69646	8.6232
11.7463	8.58624
7.2678	12.0757
11.6723	10.5602
7.92378	11.4467
9.86994	9.2163
11.3699	10.4276
5.46784	9.44916
11.6909	10.492
13.3179	9.1788
6.69516	9.43008
10.066	7.40052
8.72406	12.958
9.30036	7.29072
9.03552	11.3023
7.9284	8.96484
10.7178	8.77764
12.8339	11.3519
9.64668	10.0207
10.863	7.34556
11.5583	10.9227
13.088	10.6189
8.83596	9.3111
12.5716	10.3094
9.39222	8.25264
8.97114	10.1836
9.0054	7.56336
11.5198	5.9974
8.39004	13.9894
12.3197	7.27962
10.4429	10.2944
11.2985	9.05784
11.2901	11.2176
8.41548	10.7108
9.05412	8.26482
10.4757	11.3581
10.3234	11.6702
11.1475	10.5303
7.9236	12.2326
14.3416	11.3474
9.30126	10.256
9.1356	8.11716
9.33096	10.8203
11.2263	17.0089
12.7583	9.603
12.7018	11.3583
11.2544	10.0196
8.19018	11.5742
8.2953	5.92557
10.2181	8.34072
8.21292	8.01294
11.0798	10.4563
10.3636	7.53588
9.98832	9.18186
8.47254	7.46034
10.6771	10.5572
12.5939	6.70488
10.2654	8.81616
9.69402	13.8929
9.06054	9.10866
6.789	9.48294
13.459	8.60664
9.52836	13.3079
10.328	12.3317
12.6563	10.3711
14.8267	9.108
8.9028	8.83458
10.5353	10.4006
11.6272	10.1764
10.4917	7.37136
7.60086	9.93384
11.9504	6.17388
9.69342	11.8475
8.84688	12.8094
12.5278	10.66
7.8528	10.021
12.0013	12.8595
12.9724	12.6701
8.42028	5.19861
11.7328	12.0053
7.8621	8.8848
9.53172	10.1354
9.74388	7.65312
15.0254	10.6145
10.9841	11.5384
9.12504	10.2022
10.365	10.798
10.7149	11.9652
8.41524	12.6151
10.1623	7.00326
8.7732	8.79768
13.1999	12.9227
	7.9779
	10.0342
	11.5294
	7.61682
	11.0524
	9.10224
	10.0621
	9.42576
	11.0425
	8.16666
	10.2079
	9.3213
	8.75736
	13.1327
	11.4617
	14.1923
	8.5305
	12.6667
	8.253
	9.78858
	11.0164
	11.9057
	10.6652
	7.96572
	10.3117
	10.4599
	7.91988
	9.80208
	11.3621
	12.3005
	9.70176
	11.018
	10.7902
	9.8061
	11.5765
	12.3954
	11.1341
	13.2552
	9.67488
	10.3999
	10.9677
	14.3483
	12.8574
	12.7367
	11.7122
	10.3229
	10.739
	9.72768
	11.7062
	11.187
	10.0781
	6.6774
	8.77308
	9.61686
	11.3638
	6.9735
	11.3379
	8.85774

## Sheet: h
mCherry (MC38)		GFP (transferred iNKT)

## Sheet: i
Periphery	Tumor
825	475
1650	700
1325	500		mCherry (MC38)		GFP (transferred iNKT)
1100	825
1350	600
750	500
1625	425
1400	525

## Sheet: k
				Periphery				Inside
												mCherry (MC38)
												GFP (transferred iNKT)

## Sheet: m
Periphery	Inside
8.01143	1.3095
0.940404	6.68414
1.91382	0.430775
2.56993	7.90569
1.24108	7.66532
10.6216	5.39052
4.08849	6.24451
3.99146	1.38777
1.96006	12.892
10.802	10.248
7.80879	4.66217
8.51241	2.3921
1.74018	3.72979
7.27858	1.33051
5.41502	1.76414
0.503659	5.50434
5.07423	2.20396
0.947651	13.1187
3.64638	1.5315
6.76837	2.56985
12.1351	7.31039
2.94038	2.2919
5.63438	0.46133
1.50947	2.2052
9.66633	6.83619
5.13642	2.74929
17.6131	4.1574
2.99248	0.826896
4.92751	1.09377
0.421422	1.61429
1.03478	4.73637
2.94621	2.99126
1.66868	0.638318
2.91945	1.55197
0.861335	1.39725
1.17954	3.35328
2.58832	1.91448
1.53661	3.00576
4.51245	9.90268
1.15873	1.4473
2.27337	1.16196
1.93996	10.9595
0.510529	0.808045
2.4152	0.835649
3.28894	1.56353
1.02933	0.195666
2.61832	0.33271
2.53007	2.10282
2.35998	1.86881
3.3564	5.30183
18.4986	4.03609
10.458	5.98694
3.97152	2.54915
13.2901	2.13812
3.73069	4.19673
1.06416	5.03809
10.2996	2.3368
4.98452	0.964999
4.08624	1.55906
5.34186	1.62146
5.29869	4.74706
7.27467	2.10389
5.72491	4.31125
8.21935	2.34698
1.66756	2.25649
9.04651	3.4939
1.39128	4.84554
6.71489	1.66297
3.23038	4.18497
4.79784	1.84068
4.13994	5.61098
4.78682	7.04064
10.3827	0.886953
11.1387	3.5432
1.50766	0.945152
1.7177	4.05383
4.05743	4.24165
1.07412	1.81276
1.36074	1.34639
1.04639	11.9532
1.15569	1.76853
3.08681	0.415346
7.53278	3.03958
5.40505	6.06325
7.30135	1.27025
8.19304	6.10717
6.66707	3.07807
9.19686	5.24657
6.19845	2.86524
0.670392	0.879328
14.1911	2.09718
16.8249	4.12741
2.12191	4.18392
10.2608	5.51238
12.624	3.59609
11.7146	4.21457
3.47713	13.4529
7.28092	5.01171
21.4888	7.41513
2.9507	1.66641
5.78122	2.81892
10.1506	11.5424
10.8516	7.58554
3.88315	3.34345
2.66117	1.49804
11.8716	2.42793
21.1163	8.13892
12.0806	6.0506
5.29832	0.684155
16.2199	2.41138
6.70348	3.59598
6.06857	8.51637
13.5893	8.42822
8.05006	6.85632
7.00456	7.57246
4.78875	6.00732
18.3737	6.02851
6.51135	3.41189

## Sheet: n
Periphery	Inside
15.4159	14.4448
17.0945	11.6614
16.1675	12.0336
13.7245	15.2766
14.9663	10.6247
16.1707	22.7186
14.0078	11.9153
23.3551	16.2209
17.4288	15.4497
21.5718	12.8288
15.951	14.7931
16.4683	10.9771
16.5601	17.31
15.7532	18.5946
16.0796	20.8119
17.4325	16.0747
18.8467	15.985
15.912	15.1441
17.0874	9.5643
17.8407	16.3142
17.9191	14.803
14.7459	13.8403
17.473	10.4474
12.9452	20.8412
16.265	14.0993
20.2402	16.9384
17.1186	15.094
18.0922	15.432
17.9862	10.6706
13.3252	7.25658
20.4333	11.171
22.5888	14.9801
16.1129	12.0071
19.0877	14.5586
17.1064	13.6004
16.4236	22.5141
16.1306	11.3495
13.5936	10.0697
16.5171	11.0962
22.0489	11.4745
16.1676	11.342
15.9024	12.7117
17.8833	18.3083
16.3175	12.6743
17.2846	12.8629
16.6043	19.2866
15.0367	13.0295
17.4976	12.3491
13.4198	8.96826
18.2845	15.7054
19.6729	9.312
16.8046	12.5858
21.093	11.9849
20.2767	13.3943
23.8512	14.698
21.8366	14.9891
18.7897	11.0774
19.0228	14.9497
15.2286	13.031
15.3177	12.9841
14.2164	16.6988
21.1224	11.339
20.05	14.0443
23.5787	11.9423
16.2368	14.2474
17.8952	8.56782
21.8731	5.65463
16.7003	14.6129
15.0202	9.66084
19.637	9.43458
17.6025	10.4081
8.94696	6.1413
14.6303	5.48087
14.4977	6.75078
13.2543	6.37626
11.9624	10.3935
11.6708	8.04264
15.4373	9.29886
11.9581	7.49592
11.9653	5.89711
14.1463	9.8337
14.1065	8.77974
9.5073	7.0815
13.7556	7.91874
17.6209	19.9148
12.8965	4.89031
10.9765	5.81862
12.7535	21.4417
11.9164	10.6968
20.3618	6.27486
9.71136	9.16734
9.74088	7.89558
14.4434	7.78872
9.7011	7.31082
10.7577	12.0068
11.6068	12.5439
11.4949	13.174
19.7079	6.46506
11.4795	10.4078
8.2824	14.107
11.7236	10.4437
8.39046	8.04546
13.607	16.3831
10.075	5.66767
13.2969	9.14892
17.375	9.97428
9.6189	22.6029
9.87252	11.9629
11.0828	12.0793
11.1607	13.8688
10.7021	12.5614
12.1507	8.48994
8.25792	16.2083
10.7443	8.8281
14.6871	14.0553
11.3958	10.7988
20.5631	10.3466
17.3168	6.40428
17.9824	14.4902
13.0136	14.07
17.9517	12.8602
21.519	19.6591
13.8212	9.68274
9.60906	11.6708
15.5271	12.2129
10.5643	13.0069
12.3907	16.5079
9.49434	10.7059
13.989	10.4797
11.4973	16.5623
8.99112	11.8279
14.9567	15.9055
12.4015	14.4484
11.4539	17.1911
16.7026	12.8577
20.2921	12.2205
12.9133	14.2239
17.6725	13.3109
11.435	12.9475
9.31434	10.0118
11.1286	7.35954
19.0826	18.9683
11.079	12.0162
8.43324	21.3873
13.1365	11.1506
13.0864	13.2223
10.0307	8.97576
8.99724	18.7152
11.686	7.01382
11.0909	16.2182
13.295	9.68382
10.6021	13.4456
20.9958	9.63834
6.73446	17.6949
11.4599	12.5142
15.4097	9.35922
8.88624	14.5261
10.1283	9.46854
10.9149	10.8751
11.5892	10.7293
12.338
11.4236
10.6817
22.342
17.3277
17.7304
16.0505
13.9915
10.2143
11.6777
11.8987
19.995
12.4955
10.4301
12.5596
13.7755
13.5616
22.4947
21.9058
13.0761
13.9105
16.1885
16.5275
13.0843
21.9126
13.8012
6.29394
20.3953
14.3717
5.51374
12.0284
12.7406
18.0486
10.4548
14.3324
15.122
12.7568
20.2691
16.6579
12.8404
11.2936
14.5613
13.6775
14.7689
13.3921
12.0046
9.93504
7.12764
16.018
12.3791
14.5639
13.8621
13.3691
19.8454
13.4426
8.44968
15.6701
16.6437
15.6325

[truncated: 6 more sheets: o, q, r, s, u, v]
