# Supplementary material for: Motility and tumor infiltration are key aspects of invariant natural killer T cell anti-tumor function
Source: Nat Commun. 2024 Feb 9;15:1213. doi: 10.1038/s41467-024-45208-z (PMC10853287; doi:10.1038/s41467-024-45208-z)
Supplement: Supplementary file 11 — Source Data [file 41467_2024_45208_MOESM11_ESM.zip › Fig.2 source data.xlsx]

## Sheet: a
DC				Macrophage
Cd1d1fl/fl	Cd11ccre Cd1d1fl/fl	Lyz2cre Cd1d1fl/fl		Cd1d1fl/fl	Cd11ccre Cd1d1fl/fl	Lyz2cre Cd1d1fl/fl
819	54	639		664	21	155
801	32	645		677	53	128
809	64	730		731	54	61
854.57	260.484	664.919		876.115	11.1465	220.701
852.285	7.99731	792.876		717.834	222.93	84.7134
847.715	173.656	706.048		510.51	62.4204	57.9618
1308.53	67.2302			1134.66	10.5753
673.337	1.03564			551.785	67.4042
568.306	102.96			413.665	72.2112

## Sheet: b
Spleen			Tumor
Cd1d1fl/fl	Cd11ccre Cd1d1fl/fl		Cd1d1fl/fl	Cd11ccre Cd1d1fl/fl
40.5	2.47		10.3	1.61
48.5	7.6		15.1	3.75
45.7	12.1		17.1	0
40.5	0.64		17.6	6.21
36.7	0.34		11.8	9.84
42.8			9.52

## Sheet: c
Spleen			Tumor
Cd1d1fl/fl	Lyz2cre Cd1d1fl/fl		Cd1d1fl/fl	Lyz2cre Cd1d1fl/fl
52.2	73.9		5.42	17.9
50.3	71.3		14.2	19.6
63.2	79.5		14.2	20.6
61.7	70.8		13.2	19.4
66.6	91.6		18.1	22.1

## Sheet: d
Spleen	Tumor
56.2	53.5
54.5	56.0667
56.9333	58.0333
47.6333	51.7
45.9333	44.1
47.4	57.8

## Sheet: e
Spleen	Tumor			Spleen				Tumor
48.4848	22.2222
58.5366	0											CD11c
63.7681	22.2222											GFP(host iNKT)
58.9286	0
50.5155	30.7692
42.1053	0
64.7059	26.3158
64.7059	25.8065
96.7742	17.3913
31.25	17.7778
64.7059	22.2222
57.8947	0
	21.4286

## Sheet: f
Spleen	Tumor
56.7	2.66
59.1	12.7
59	12.6
58.3	9.68
50.5	11.8
46.2	13.9
54.4	8.57
