# Supplementary material for: Motility and tumor infiltration are key aspects of invariant natural killer T cell anti-tumor function
Source: Nat Commun. 2024 Feb 9;15:1213. doi: 10.1038/s41467-024-45208-z (PMC10853287; doi:10.1038/s41467-024-45208-z)
Supplement: Supplementary file 11 — Source Data [file 41467_2024_45208_MOESM11_ESM.zip › Fig.3 source data.xlsx]

## Sheet: a
				GFP(transferred iNKT)
				F4/80
				mCherry(MC38)

## Sheet: b
Transferred iNKT			host iNKT
Cd1d1fl/fl	Lyz2cre Cd1d1fl/fl		Cd1d1fl/fl	Lyz2cre Cd1d1fl/fl
0.083406	0.098256		0.497944	0.738558
0.149699	0.579278		0.401464	0.519893
0.151984	0.063194		0.416929	0.571754
0.290689	0.137526		0.352912	0.35414
0.07881	0.624208		0.27602	0.542424
0.1479	0.34444		0.4473	0.707164
0.05247	0.256435		0.25974	0.42739
0.066033	0.229341		0.113235	0.70929
0.129004	0.511749		0.223552	0.50004

## Sheet: c
Cd1d1fl/fl					Lyz2cre Cd1d1fl/fl
									CD11c
									F4/80
									GFP(transferred iNKT)

## Sheet: d
Cd1d1fl/fl	Lyz2cre Cd1d1fl/fl
6	30
7	20
7	21
5	25
7	17
15	26
19	24
11	33
13	23
8	21
4	20
6	10
5	16
11	14
7	12
8	14
6	10
8	16
6	17
3	19
5	21
8	6
7	12
7	11
8	17
7	9
3	9
5
11
9
11	25
13	18
7	26
20	26
12	19
8	17
11	19
7	11
9	8
14	9
6	5
6	10
6	25
2	13
7	16
4
2	23
4	16
3	17
2	27
2	27
4	20
5	22
6	6
8	5
4	27
5	16
7	18
15	11
6	4
6	17
5	20
5	12
2	10
4	14
3	17
5	3
9	6
6	7
6	5
9	3
16	10
12	6
12	4
11	13
8	13
27	12
7	11
11	14
3	14
18	17
14	8
25	19
14	24
2	14
3	35
2	36
5	8
6	16
2	7
4	14
	11

## Sheet: e
Cd1d1fl/fl	Lyz2cre Cd1d1fl/fl
100	6.66667
71.4286	30
57.1429	42.8571
60	32
57.1429	29.4118
73.3333	34.6154
78.9474	41.6667
90.9091	60.6061
61.5385	60.8696
50	42.8571
50	60
50	60
60	62.5
81.8182	28.5714
85.7143	33.3333
75	21.4286
66.6667	40
75	37.5
66.6667	47.0588
66.6667	57.8947
80	57.1429
50	16.6667
57.1429	75
85.7143	9.09091
25	29.4118
57.1429	44.4444
100	33.3333
60
72.7273
55.5556
72.7273	12
84.6154	16.6667
100	30.7692
75	26.9231
75	47.3684
87.5	41.1765
100	36.8421
57.1429	45.4545
44.4444	37.5
64.2857	33.3333
60	33.3333
66.6667	33.3333
33.3333	57.1429
66.6667	80
66.6667	33.3333
68.75	30
66.6667	66.6667
58.3333	75
63.6364	61.5385
62.5	61.5385
55.5556	58.3333
42.8571	54.5455
45.4545	35.7143
33.3333	42.8571
44.4444	29.4118
57.1429	37.5
36	21.0526
42.8571	37.5
100	28.5714
66.6667	37.1429
50	25
80	62.5
83.3333	50
50	28.5714
75	28.5714
	36.3636

## Sheet: f
Cd1d1fl/fl	Lyz2cre Cd1d1fl/fl
20	33.3333
11.1111	33.3333
0	28.5714
16.6667	20
11.1111	66.6667
6.25	40
25	33.3333
8.33333	25
9.09091	30.7692
12.5	7.69231
7.40741	25
14.2857	18.1818
18.1818	21.4286
0	28.5714
16.6667	35.2941
14.2857	25
16	15.7895
7.14286	33.3333
0	42.8571
33.3333	17.1429
0	19.4444
20	12.5
0	25
0	28.5714
25	21.4286
	36.3636

## Sheet: g
Cd1d1fl/fl					Lyz2cre Cd1d1fl/fl
									mCherry (MC38)
									GFP (transferred iNKT)

## Sheet: j
Cd1d1fl/fl	Lyz2cre Cd1d1fl/fl
3.89302	0.237356
1.81587	1.4682
1.15008	0.945169
2.02556	0.714918
1.18972	3.14347
1.14153	1.47603
2.17181	1.54837
1.07278	0.57557
0.840577	1.2889
0.959078	9.64556
2.48043	2.28698
0.847133	1.19124
4.15882	5.51276
2.12553	3.27173
0.430754	2.279
4.78835	1.2983
4.34236	1.346
1.14217	0.889812
5.59373	1.72478
2.40621	1.8967
0.451402	0.754483
5.59869	4.66843
0.651805	1.43372
1.47142	2.34292
2.0862	4.96036
0.917038	7.47866
2.18407	1.40672
0.510108	4.39105
0.381189	3.59043
0.369524	0.968036
1.25267	5.88486
0.934548	4.50562
1.38826	2.38349
0.529434	1.13515
0.492046	5.50563
2.45581	2.18551
3.59519	1.53547
0.602881	0.775515
2.61604	1.11432
2.90552	1.42368
3.47113	2.62742
2.01564	2.15723
5.38302	8.35248
4.15857	5.92331
3.72362	2.902
1.48416	4.99444
4.56581	5.95949
8.17018	5.36156
1.95522	2.34063
3.56157	2.7313
0.538477	0.717337
1.95875	0.483994
3.36472	0.464475
6.76352	2.98877
9.52131	3.07759
3.14157	1.54397
1.16113	1.10484
1.23172	1.71226
0.741838	2.51693
6.07847	0.908789
3.61751	1.43891
9.36738	0.731932
1.30539	0.483931
2.0621	2.32031
2.41959	2.40376
4.05359	3.23518
1.8709	2.79812
1.77151	1.39396
1.26673	7.52746
1.83323	0.650577
5.19395	2.28386
2.79835	0.352165
1.81526	5.07747
1.83362	2.96173
2.24118	18.1776
1.3757	1.27892
2.25261	1.80483
2.02679	2.03217
2.73655	0.632607
0.554956	8.21664
2.42812	1.96106
2.53493	9.856
2.25734	2.88207
1.68519	4.70571
2.34562	7.59121
3.45912	5.14848
2.46564	3.43848
2.05866	7.77295
0.854462	7.73983
1.30661	5.65736
1.57986	1.42712
1.29379	7.52746
1.62607	0.650577
0.669017	2.28386
2.27014	0.352165
1.0187	5.07747
1.05944	2.96173
1.21476	18.1776
3.39185	1.27892
2.83683	1.80483
1.29263	2.03217
4.6803	0.632607
2.05291	8.21664
1.75533	1.96106
1.13945	9.856
2.30566	2.88207
1.71758	0.365168
1.3833	14.2652
0.966222	3.27141
2.24007	15.9399
0.887789	10.1855
1.52888	10.9119
1.52984	12.1077
0.991744	0.852772
3.23441	21.095
1.02581	16.3945
1.53844	6.09473
0.111396	4.23349
2.11733	8.16749
2.13779	2.40674
2.06702	8.99796
0.866183	9.66914
2.16859	15.6086
2.50224	7.1531
2.41554	6.24275
2.51838	5.52531
3.85423	8.00735
2.01902	6.36221
2.54725	5.84244
4.11382	11.7858
17.075	18.8973
19.2411	14.1085
12.9878	7.28859
12.7671	10.3659
13.6631	6.49499
13.071	10.3592
3.75632	0.0328024
13.6228	1.03628
1.10227	3.78738
5.35539	2.45326
11.387	1.12826
16.6497	7.13427
3.4114	5.22889
3.64368	3.24207
9.50564	5.2841
5.52699	3.15491
4.26623	2.08699
1.97226	13.5104
13.2668	4.72075
2.23127	0.879603
7.93006	11.8391
12.0605	2.87543
1.47047	5.13335
2.60338	2.84953
0.964193	1.0945
20.1406	0.527292
1.82578	1.96754
7.26537	2.46768
7.98134	6.18529
1.23487	2.91487
5.66804	8.31618
6.96891	3.07913
11.2532	5.36004
1.8712	2.48957
12.3994	2.52359
0.543129	1.14794
11.7462	1.68259
1.79643	1.49957
10.7157	8.30149
1.71079	2.19081
3.06043	0.563413
0.656869	0.946414
4.364	3.37096
1.83942	2.39793
0.47669	1.14057
1.20074	1.01498
4.67432	1.15534
10.5776	2.01567
4.70421	1.14794
0.852566	1.68259
3.09123	1.49957
5.71789	8.30149
1.71894	2.19081
1.41364	0.563413
0.346931	0.946414
0.259609	3.37096
0.788229	2.39793
2.35837	1.14057
1.02637	1.01498
4.90326	1.15534
3.05805	2.01567
5.00059	4.70571
1.04794	7.59121
6.56768	5.14848
0.557259	3.43848
3.86945	7.77295
2.67884	7.73983
7.26537	5.65736
7.98134	1.42712
1.23487
5.66804
6.96891
1.36257
0.459365

## Sheet: k
Cd1d1fl/fl	Lyz2cre Cd1d1fl/fl
6.15354	10.6043
3.54646	5.21014
9.7452	10.6553
7.79394	12.2212
10.3267	6.68016
6.3669	16.9464
12.331	7.92234
16.0076	11.1383
4.61729	14.227
7.93548	8.08728
4.04275	14.7349
5.57986	15.515
6.77856	10.1862
3.07216	13.9214
4.78222	18.9254
14.3867	12.3246
8.63502	12.3802
11.0903	7.02846
10.4276	10.7689
6.4719	17.4973
4.23254	9.79746
6.85038	13.2274
4.7561	7.64634
10.5848	11.9857
7.15248	14.0474
12.9567	7.19142
14.5815	10.5514
4.38986	10.5739
10.815	17.4424
3.66314	10.9336
10.6129	10.9391
4.72073	14.4389
5.14595	7.65294
8.12622	16.6764
7.47288	9.32382
5.54731	7.05522
7.41192	9.92004
3.71551	9.36732
11.4003	16.5407
6.90744	14.9635
4.66594	13.4233
6.21738	12.158
5.76899	11.6041
4.4975	23.6712
6.2376	15.8255
8.31294	29.6033
13.0741	15.114
11.4941	21.2578
11.2582	11.6642
4.75373	19.5968
9.9546	28.6566
20.1619	13.9373
11.7909	15.5903
9.62514	22.0667
22.501	14.5475
4.76239	15.8226
31.9364	9.8616
10.2084	10.3375
13.2898	18.9443
13.3859	14.2091
9.22752	12.3101
25.6565	13.1018
13.3312	4.38161
9.52824	26.1121
7.19658	20.5265
10.909	10.2518
11.7574	7.98348
12.1853	15.5916
5.70793	14.8031
7.7037	11.6149
23.0999	6.10614
9.13842	14.4037
14.2132	12.7499
15.7115	10.1459
14.1779	12.9742
7.8252	17.2987
15.3478	9.4878
11.5053	7.91748
4.63738	17.657
6.17358	7.61502
24.8421	5.98898
7.39248	6.12768
10.7917	7.82436
8.58324	9.20622
8.42508	9.33828
8.47548	9.89664
10.2607	10.2484
10.055	9.1839
14.8183	7.65702
5.72706	10.095
9.64638	8.7252
5.39068	5.06239
5.38927	9.56262
6.30036	5.70445
6.26328	8.96076
14.6669	5.35195
16.8387	4.18049
4.88147	8.13114
9.32448	7.60068
7.4718	11.1904
25.6342	9.57324
25.0699	13.1134
14.2682	12.6928
9.0366	6.56952
8.81442	8.23584
10.5899	8.2935
11.6413	11.3579
14.9078	14.1535
8.40036	15.0682
14.7435	8.2755
7.59996	5.0909
10.1694	6.43356
17.2588	13.0005
18.3189	8.02242
10.7698	14.6552
18.2632	7.99098
4.40236	10.7048
15.3231	15.3191
16.6524	12.7821
9.07764	7.87752
16.3588	14.2633
22.4216	4.62743
9.31224	15.7627
18.8352	11.9297
18.2626	11.4446
3.93865	11.8436
18.8201	8.45976
8.75562	8.13102
21.1164	14.0528
8.7207	11.9095
4.1723	9.35244
9.33684	7.76886
10.9762	10.7683
12.7422	7.78026
19.5613	13.7083
10.6708	9.47766
14.2022	14.3844
5.86517	9.39174
13.8294	13.1315
4.91289	11.9822
8.3574	14.4251
3.9142	6.69018
13.0778	19.9547
11.0689	13.5589
14.2116	8.4627
6.33696	6.87438
8.44662	13.3731
9.04554	23.432
11.3567	6.03606
5.19551	7.5249
4.56611	6.77496
7.55532	29.7676
4.1201	11.7093
5.94377	7.413
12.4378	22.0027
7.67694	21.7006
4.6191	11.9442
10.159	10.7888
3.78056	14.9627
6.62856	9.2664
8.12232	10.4567
9.50202	10.4111
6.37164	6.93762
3.86101	4.43964
5.70297	4.53864
6.79836	15.3281
11.7317	25.3655
16.6746	7.14852
14.0092	4.19605
7.68114	4.29482
4.29841	4.97757
14.9666	7.08396
20.065	10.9895
12.5636	5.26198
6.08172	4.3683
6.31668	3.37367
8.04042	8.40438
3.74326	7.75008
18.9184	5.75354
9.66594	5.69399
16.5535	5.48758
13.8097	5.67138
7.2756	5.59025
11.1237	4.1213
11.3733	4.86706
7.824	6.5034
12.7068	6.11136
7.52814	6.28602
5.8929	4.50892
17.9084	6.19752
3.37204	4.4643
13.2452	8.70594
17.2736	3.28561
10.2529	7.2993
11.8524	6.92142
13.144	14.1221
13.3191	4.60233
11.8896	3.76985
4.26482	6.17448
13.2418	7.57086
9.25512	7.39032
5.5378	4.51538
10.9937	3.69488
16.4725	7.62582
12.0124	3.11294
7.0284	18.9173
11.4491	5.16416
10.8877	15.0814
7.32528	10.1675
12.766	8.03652
19.3497	12.4977
10.7106	20.3464
8.23002	5.28475
23.3549	13.7255
5.10072	11.9294
5.1731	10.3024
23.7132	10.5953
9.48522	7.80636
19.7367	11.8274
8.37384	5.84159
9.0918	7.27944
15.1536	4.61847
14.8558	6.67794
11.9205	13.7818
8.79234	8.07282
8.70066	8.05956
3.68747	10.6083
8.4033	8.84226
9.4659	7.03848
9.5478	8.88108
7.8327	8.78346
25.8867	14.2331
21.3298	10.0565
21.6056	4.3129
6.05136	10.5238
8.46426	6.26994
17.6414	7.28034
21.5501	9.41952
16.4197	3.96843
25.0034	7.68342
11.9224	8.95554
5.99671	9.20622
4.4348	6.90408
6.72234	9.69798
12.4712	12.688
8.15094	8.37816
13.1722	6.80304
5.92708	9.5169
23.7646	19.6213
11.3563	7.2426
10.7098	9.03894
11.5708	5.36557
3.68787	7.4475
24.6924	15.3454
12.718	8.7903
20.9159	7.19136
20.6709	10.0156
22.5143	12.1078
23.3213	5.36387
24.1371	7.3275
24.4183	9.3942
22.1779	8.01672
26.8428	10.3838
17.3704	8.36292
20.0972	5.11672
12.602	14.306
19.3968	9.15066
31.7006	12.1735
12.813	4.17665
25.2895	5.54309
8.46204	12.5796
15.5014	10.3165
8.3316	7.10622
8.52852	6.8733
11.1382	6.91344
11.9479	4.95411
1.46758	4.99862
2.08178	5.87924
7.7004	12.1178
2.58424	15.5386
2.10091	4.64185
13.7521	7.09998
16.876	4.83839
9.41172	5.81894
6.7584	5.609
6.21486	11.2356
10.3064	9.22926
17.2744	3.14451
26.7634	12.7933
13.1175	13.6727
14.2242	4.80847
9.42984	16.8467
16.5139	7.82832
4.49156	7.61124
0.521644	4.36885
1.54219	4.83646
2.75143	3.54093
1.88489	3.97758
4.63009	21.02
11.7163	23.757
4.16278	3.88742
10.2768	8.08836
7.7364	6.68832
9.63462	6.93762
6.2931	4.43964
4.92781	4.53864
6.29352	15.3281
4.21661	25.3655
10.829	7.14852
6.38838	4.19605
10.8342	4.29482
3.68216	4.97757
7.24728	7.08396
6.5118	10.9895
9.84162	5.26198
6.9	4.3683
3.94318	3.37367
4.11545	8.40438
4.64613	7.75008
2.86423	5.75354
8.49246	5.69399
4.12977	5.48758
3.67702	5.67138
12.5988	5.59025
4.13127	4.1213
7.9032	4.86706
6.66804	6.5034
4.57864	6.11136
3.23116	6.28602
7.91154	4.50892
6.07074	6.19752
9.0315	4.4643
9.04872	8.70594
7.2321	3.28561
4.62374	7.2993
6.34848	6.92142
7.716	14.1221
7.1172	4.60233
11.3141	3.76985
5.10467	6.17448
10.4543	7.57086
4.86763	7.39032
6.807	4.51538
6.24576	3.69488
5.1536	7.62582
7.14192	3.11294
7.5135	18.9173
6.34128	5.16416
6.04086	10.3489
8.34558	3.24553
6.03042	11.3507
6.78738	5.12637
10.0888	8.09586
12.162	15.0815
7.03572	5.83751
7.53666	8.7462
5.77426	7.93662
4.88305	9.78744
5.41559	7.5003
7.09194	5.62112
6.7245	11.8462
7.53204	6.82986
4.86451	7.7151
11.0924	7.386
5.80943	9.82506
9.20808	5.49311
5.22973	9.3483
7.31796	6.79674
11.1761	6.44034
4.8512	15.0235
10.5318	7.49286
3.79579	4.3892
11.2958	7.82262
9.21516	5.98606
6.89106	7.09782
6.12168	4.16399
7.95612	8.86338
6.16734	5.94135
7.52958	6.6291
5.15047	9.74178
7.60248	5.92592
6.68346	11.1366
7.3026	6.11868
13.9158	5.37248
8.7891	5.40056
9.4512	11.0833
6.75606	6.59616
9.18834	8.43318
7.33446	8.01072
7.746	7.26438
9.29124	8.8647
11.9768	9.30864
9.82254	8.46786
10.9849	12.1279
5.74816	8.97054
3.57648	8.60544
7.881	9.20136
5.67523	9.50394
10.7035	16.5606
8.45058	12.8486
12.4524	5.99101
8.85282	8.66958
11.3597	12.2987
4.48675	9.65454
4.79771	14.1211
7.81542	11.187
4.21115	6.87282
4.19936	9.34632
6.45018	7.30368
6.05628	8.17818
4.27346	13.7663
10.441	7.2942
7.06302	4.41207
9.52644	9.22266
5.19496	5.77985
6.53712	5.91089
7.7331	7.46946
6.2325	7.05792
15.3946	7.16682
10.3775	12.1595
4.59381	7.1901
6.65838	12.254
9.16296	11.5472
10.0789	5.78729
10.1368	12.1245
7.78296	7.54902
8.50002	7.40958
2.76957	11.0117
10.0858	11.6339
5.29273	14.2198
4.1468	8.97444
7.30254	20.5366
5.16007	7.84866
4.84231	10.2093
4.05866	6.15198
5.35751	12.385
9.42522
7.83684
5.4038
4.03282
9.05112
5.30107
6.87114
7.60212
8.8701
7.38984
5.11953
5.81841
6.2634
8.06442
11.6432
5.4329
4.15068
3.97192
11.1318
5.80445
5.43863
8.66526
5.38991
5.0293
5.71466
4.04447
7.1898
4.7361
6.7512
5.50373
4.04325
6.5847
5.67821
14.7602
9.23988
9.46476
12.6566
21.0856
5.62795
5.27375
4.54279
12.3529
9.98478
4.80938
5.59241
11.9741
14.0759
7.48422
4.73354
5.76853
3.52396
6.7317
10.905
8.92572
4.12887
9.00168
10.2768
7.7364
7.1172
9.63462
6.2931
4.55605
8.36268
4.83325
7.65702
13.4307
9.61044
7.34442
7.21116
8.16972
7.05624
7.7814
10.1562
7.11828
7.82256
8.68752
4.71587
6.89184
10.4527
9.94098
6.18768
7.68354
13.3704
11.0185
9.10134
14.9222
7.98558
6.91446
10.1944
9.8094
12.977
8.25858
7.50912
10.0849
6.04722
5.15183
10.4269
14.5726
7.07508
11.9333
5.15586
5.6804
5.39984
5.6567
9.16668
