# Supplementary material for: Motility and tumor infiltration are key aspects of invariant natural killer T cell anti-tumor function
Source: Nat Commun. 2024 Feb 9;15:1213. doi: 10.1038/s41467-024-45208-z (PMC10853287; doi:10.1038/s41467-024-45208-z)
Supplement: Supplementary file 11 — Source Data [file 41467_2024_45208_MOESM11_ESM.zip › Fig.4 source data.xlsx]

## Sheet: a
	Spleen									Liver								Tumor
Vcam1	0.415129	1.80663	0.778246	1.27972	0.762685	0.957598	1.52615	0.94599	0.527861	0.49941	0.401451	1.25628	0.438047	0.590834	0.924383	0.711974	0.95147	0.870529	1.08295	0.732025	2.33889	1.92407	1.79107	2.97914	2.83804	2.80545
Icam1	9.47383	12.5732	12.9033	11.469						8.18102	9.83061	11.2981	12.2355	11.9147				0.81166	1.18834	1.00789	1.31161	0.680502

## Sheet: b
CD49d				LFA1
Spleen	Liver	Tumor		Spleen	Liver	Tumor
38	15.7	211		15051.9	14005.9	11970.9
41.3	13.2	267		14349.9	13726.9	8763.87
256	71.8	455		10626.9	11578.9	11884.9
244	68.3	404		10463.9	14030.9	10760.9
227	81	344		10112.9	11186.9	10456.9
291	101	397		11335.9	13984.9	6953.87
38	20.8	85		13683.9	13758.9	11482.9
41.6	17.8	95		13595.9	15447.9	7924.87
225	72.4	287		10118.9	10886.9	9424.87

## Sheet: c
DC	Macrophage	Monocyte	Tumor cell
1453	683	6396	16283
2529	984	16947	22569
2428	1694	14852	18885
2343	1361	9549	15485
2126	1385	11671	15913
2968	840	10475	19443

## Sheet: d
				F4/80
				mCherry(MC38)
				VCAM1

## Sheet: e
NTC				shVcam1
mCherry(MC38)		GFP(transferred iNKT)

## Sheet: f
NTC	shVcam1
2	6
2	3
1	5
1	10
2	3
1	4
2	6
1	8
2	3
1	4
2	5
3	6
2	5
3	3
2	3
	3
	5
1	1
1	1
2	2
2	6
2	5
1	4
6	4
3	2
2	1
1	1
1	3
3	3
1	3
2	1
1	6
2	5
1	3
1	1
2	3
1	7
3	4
1	8
1	4
2	9
1	1
3	2
3	2
3	9
1	9
3	8
4	5
1	3
1	4
1	6
1	4
	1
	4
	4
	8
	4
	8
	6
	5
	11
	3
	9
	6
	11
	4
2	11
4	23
3	17
4	6
2	5
11	10
3	18
4	8
2	9
1	16
8	12
3	9
7	2
1
	5
1	5
4	7
3	5
2	8
2	10
4	2
1	3
2	11
4	6
6	9
4	9
9	6
3	4
4	5
2	9
	10
22	11
5	5
5	9
3	13
15	12
4
4	10
6	11
1	10
2	11
3	7
9	20
3	20
4	26
	6
4	9
7	31
7	13
10	6
11	22
4	17
13	4
9
12	8
9	21
9	24
5	33
2	32
3	30
4	2
1	6
	5
2	8
1	21
1	29
3	14
4	18
1	12
1	2
2	3
2	2
3	6
3	14
1	18
8	6
4	4
	1
2	4
1	6
3	9
1	2
2	7
1	4
5	1
4	3
3	6
2	7
2	7
1	2
2	1
4	4
6	5

## Sheet: g
Transferred iNKT			Host iNKT
NTC	shVcam1		NTC	shVcam1
0.03564	0.08052		0.23436	0.52948
0.032	0.04641		0.218	0.60385
0.04833	0.03706		0.22167	0.30294
0.02499	0.03696		0.2751	0.17304
0.019041	0.18009		0.31086	0.50991
0.07956	0.20979		0.43044	0.42021
0.022301	0.2805		0.26767	0.7395

## Sheet: i
NTC					shVcam1
									mCherry (MC38)
									GFP (transferred iNKT)

## Sheet: k
NTC	shVcam1
0.207755	7.33156
4.48548	11.7389
2.4057	5.37614
1.79685	3.6596
11.3433	11.7363
2.08523	4.29324
2.52073	2.6806
5.59648	3.42682
0.399021	4.98364
0.279652	6.2757
0.978704	10.5311
1.83684	8.12522
	8.13007
1.84522	3.05336
7.96164
6.40138	7.56875
2.33322	2.39916
1.45288	3.24017
0.627376	11.8132
8.0634	9.98877
8.31679	3.58535
1.62884	6.05373
12.5723	8.33111
6.07486	7.64809
1.35818	18.1184
6.29837	14.5778
2.28901	5.31825
1.74876	10.2104
3.98429	4.79544
1.88794	7.73624
2.65372	2.58911
1.60166	9.14724
1.55597	10.7242
3.70137	2.93678
5.84509	2.61004
6.64921	18.3861
3.96272	8.00325
8.10621	8.02795
0.971074	5.31839
5.97172	3.90278
4.30131	3.99785
2.2565	2.63506
1.95941	4.46816
6.5404	2.46835
1.97486	1.48396
6.65075	5.64601
2.16054	7.8249
1.02004	4.92324
4.26995	4.38039
4.51688	16.09
2.56087
2.08042
0.351063
0.612732
4.07857
1.4278
10.1016
2.2034
2.15402
6.18433
1.36973
1.22877
10.3603
3.27421
3.13301
0.537981
1.49445
2.15694
2.88556
1.02088
0.857103
7.23607
0.484516
3.1628
2.50154
1.06866
9.65016
0.301012
6.32114
1.2288	6.36814
1.3744	5.15527
1.71522	6.07583
2.86074	7.30094
1.69803	10.4134
2.44924	7.43745
1.47914	8.65033
	4.83689
12.2541
10.0584	4.17845
6.15589	9.47298
9.48107	9.7982
7.10913	10.602
3.65292	5.36488
8.16773	5.09643
6.43459	2.71125
5.28428	2.97631
6.31905	3.1231
2.7307	7.1797
2.94786	9.64185
3.18681	2.38711
2.93129	5.31714
2.53533	6.6059
1.72334	8.56971
2.89815	11.8708
1.1455
1.62415	3.26141
2.21936	15.485
1.09575	1.50398
3.07972	6.05982
0.54613	2.35753
1.69538	7.49127
1.35178	5.65597
2.91754	2.13266
2.7142	7.54494
4.08671	6.28138
1.83892	4.63416
2.03734	11.709
2.81551	3.78824
3.33227	3.04549
15.3392	2.61685
13.1343	10.7569
10.2002	4.71755
1.89361	7.04048
2.31981	12.6104
6.46479	2.76774
7.98387	2.6779
	8.0709
8.25475	5.37443
5.96796	9.91409
7.17457	7.29001
1.80282	3.14972
3.92326	0.839493
4.21186	8.00326
1.35843	4.07019
3.70987
3.82014	3.01234
2.16095	3.14568
0.122495	2.33005
3.29262	5.16917
13.576	3.21167
3.29072	7.79681
1.42692	5.31148
5.07941	3.34508
7.09086	0.612354
9.4477	1.13056
1.89389	4.69524
2.22872	8.06799
3.26279	3.77906
	4.41702
	2.38113
	4.12155
	3.76289
	1.80783
	1.76615
	12.3457
	1.945
	5.21963
	1.85855
2.30444	8.95208
2.47614	9.82283
1.00453	11.6981
0.796046	16.6649
0.51217	10.4592
1.94731	1.5593
4.62791	25.8872
1.26752	11.7715
2.15098	6.49574
1.5895	11.2878
4.6763	11.2908
0.427025	17.6544
1.77636	17.2707
1.59108	5.08979
2.83019	18.0457
2.7535	11.5189
0.857189	4.58259
3.14222	18.004
1.39243	3.76481
1.78419	6.31516
2.25318	2.47884
3.03359
6.78924	0.549299
9.19895	10.9472
1.9795	0.83115
1.56371	6.41548
5.04814	9.08519
6.78923	9.85496
8.59274	3.70868
3.33595	1.03198
0.792456	17.5976
9.16972	32.5958
1.59821	13.5867
7.77195	18.5181
1.37976	13.6569
6.65183	0.375247
6.4442	24.7945
8.63509	0.877057
5.18928	6.9179
2.89604	12.3498
1.55145	8.39491
7.28291	1.35381
12.2229	12.2799
2.04231	7.94493
2.21117	12.8231
1.99534	6.3798
7.58244	9.16714
0.815603	0.986341
2.21996	18.9055
11.6578	19.9655
2.1161	13.7527
6.00336	10.929
13.1133	16.5299
12.7829	11.6734
2.28001	4.21335
5.23711	11.3533
6.22069	0.802695
7.47934	1.4467
2.55027	17.5307
8.66492	1.60864
1.75879	15.4286
6.85243	9.97511
3.43477	7.52833
22.7502	8.77942
5.10317	5.03603
5.83382	2.8016
4.80616	7.92778
3.91673	7.55241
11.0322	12.1375
3.7987	13.4974
7.14293
11.1884	3.22128
4.10566	2.25764
5.53833	3.72356
9.87579	1.87803
5.5106	3.57064
1.87844	2.69467
7.60994	2.93214
9.98492	2.68572
4.8322	5.17235
6.96945	9.08045
10.9044	12.4715
3.07499	2.86484
10.482	0.021378
	5.41179
7.31528	3.50594
1.22021	1.88099
1.44349	8.60561
0.986192	7.23363
1.73302
1.55237	4.05509
8.26804	3.79659
1.10965	2.28044
6.97476	3.21696
0.530457	8.72882
13.2591	9.96886
	4.61432
2.8549	3.4642
4.73786	5.67513
5.94862	3.37194
16.2169	2.68647
3.24424	4.45265
2.12874	16.2319
8.38747	3.88219
2.15355	8.67558
3.86939	7.77779
2.08345	8.40049
8.67269	3.19977
6.26628	5.58777
5.0196	6.18278
2.27217	2.96133
0.9794	5.66523
17.6005	3.02808
2.98312	6.6644
11.725	2.14963
21.933	4.87674
2.46775	10.4948
2.81859	4.31259
2.84854	4.21125
9.9807	4.77388
5.89206	4.42144
5.70757	4.83267
	4.01276
12.2957	4.71931
8.684	1.38887
0.883061	4.96977
7.50487	2.37968
7.80787	6.11716
7.93703	1.71827
0.790358	1.002
10.6808	5.62594
6.28178	7.22284
1.92182	21.3571
0.545783	8.91972
	10.0144
	2.95192
7.99563	3.63278
5.98304	10.1916
4.82601	4.33779
1.22728	1.38381
3.63065	9.91739
9.96801	9.40101
2.12968	3.65499
1.3745	6.9415
	2.19663
2.22253	3.85835
5.87982	5.29272
1.20421	8.07338
2.78416	7.11001
3.60405	1.908
1.13907	2.99752
2.57	7.57353
2.73993	10.363
1.62421	2.71539
	11.0317
1.48256	0.458127
2.9114	4.96338
1.36329	1.04834
1.41298	2.13393
0.801791	15.0691
7.38406	1.60598
1.77184
7.50114	2.73753
2.56587	2.5125
3.16386	1.4981
0.582718	14.613
2.28196	1.1909
0.611768	17.0878
7.43418	11.7955
6.85263	1.7613
0.978783	2.28033
1.53794	0.621076
3.87365	2.96997
	5.93072
0.581249	1.79378
0.404949	0.67236
4.54819	1.30352
0.997927	8.70615
3.77412	7.78452
2.33526	2.83307
0.197952	12.3085
13.2083	1.27053
0.336885	3.58082
3.55375	0.604001
4.90284	3.10276
5.50948	7.77315
0.396577	8.8672
3.98795	0.574487
1.17783	1.2672
1.49385	11.655
8.62746	21.1428
1.24471	1.46207
0.854941	0.280913
0.878499	2.3539
	2.00478
	0.555115

## Sheet: l
NTC	shVcam1
6.2562	7.62792
4.51526	7.34028
6.18834	5.5475
11.3994	9.63138
6.70872	8.36868
7.99002	11.3108
7.02282	5.24455
8.84886	7.56282
3.53519	16.0772
9.44316	6.8625
6.21912	8.08404
4.06084	10.125
9.63024	7.56654
9.07392	9.75516
6.47436	7.62786
4.92216	9.65046
	6.2187
6.28362	9.68508
10.3258	14.0095
5.07259	6.9795
8.16402	7.881
7.3662	9.25572
8.42304	7.24308
10.6112	6.53316
15.0601	8.78112
10.2482	9.21174
12.4502	8.30214
9.4401	12.5791
12.305	5.52626
9.26982	14.6194
8.36766	7.6377
9.82266	6.62676
	13.8551
8.40084	9.75582
6.68952	4.60697
19.3828	7.76046
3.44059	6.92604
5.18767	6.83004
4.58371	6.99774
5.57374	5.15454
7.21668	8.24424
10.8325	11.6735
10.6939	9.29142
6.49908	14.6767
7.87398	8.51316
11.8675	7.22718
4.83428	10.6679
6.64704	5.6794
4.79131	7.23174
7.90602	12.1371
6.50952	8.00496
8.50974	12.8015
6.76278
5.04106	8.51508
5.72173	7.2993
4.30979	6.63414
7.392	10.0105
6.9759	10.2367
5.91116	5.7388
7.63398	7.59762
9.87882	12.2743
4.02798	8.99034
11.1727	4.32705
9.1413	9.04506
12.0772	6.78102
6.71934	12.8968
8.05794	13.5631
6.54834	4.1455
6.52692	11.1787
4.77982	9.15834
5.59065	6.06312
12.102	5.2209
6.68664	15.811
7.2843	9.43728
4.45031	16.1851
12.2279	5.653
8.16576	13.6699
6.5418	4.83499
7.31634
14.6489
7.08402
18.4238
13.8989
12.1921
5.75006
6.79068
8.29992
5.22484
8.28084
5.44496
6.96282
3.86897
5.9267
9.99042
4.00202
5.78879
7.0188
4.72247
4.22031
6.60726
18.023
6.68184
6.12618
3.70768
14.7224
7.32132
10.2763
5.95479
7.4028
6.01314
11.8664
7.50678
7.57902
8.16456	9.19344
6.72786	8.27136
8.98998	12.9251
8.26236	9.98166
9.03792	12.3769
3.88569	11.8436
6.6015	13.0516
5.84246	13.1198
8.03028	7.84164
8.04996	15.093
8.1591	14.228
9.84054	10.3046
14.5909	11.8626
8.2869	13.5948
7.83366	13.5112
10.3796	13.3175
7.58118	10.4974
9.9882	9.84168
7.24164	11.2849
11.6116	8.7378
10.527	13.0268
9.60954	12.9494
5.87197	10.642
10.3907	13.4243
7.48686	14.4389
9.9705	10.9237
5.60507	14.3245
7.62996	12.1459
8.69472	7.4622
7.3647	12.8968
6.35322	16.6354
6.39846	12.6084
8.61684	8.21784
5.62739	11.4481
6.07542	8.68644
7.97334	11.5147
6.8238	13.0479
7.9683	6.83148
12.4639	10.7894
6.55536	10.8068
7.01292	15.7717
6.74334	15.3832
10.1795	21.2224
13.4485	10.2015
5.6951
13.5617	12.2363
7.57662	8.71548
6.60978	8.05314
15.7495	5.92316
14.7413	8.18802
7.79526	8.0214
7.74912	5.38571
11.2759	11.6112
3.9013	6.41214
7.81626	11.2369
11.5267	9.17586
9.6507	5.59851
8.62542	16.5883
11.534	8.36004
12.6583	8.02512
13.1064	12.8743
7.00812	10.1425
11.2052	10.6118
8.75046	9.47394
11.7741	14.5185
12.3461	13.7311
6.40848	10.0259
7.97874	10.1527
9.25356	12.9786
13.408	15.6141
6.00846	17.9421
8.9838	15.5784
16.069	13.2385
11.567	9.13704
8.0379	11.6063
10.931	12.1775
12.4934	15.3818
10.6838	11.8666
8.99064	11.6872
7.63248	12.125
8.25726	9.75402
7.55172	12.9516
9.11916	25.1879
14.0278	10.7552
6.627	15.5333
7.59036	17.7548
8.51748	9.50184
5.16041	10.114
6.89706	11.4314
5.98382	12.6969
6.95904	7.404
7.3863	15.7655
10.5193	14.8533
8.73648	9.6888
8.0697	11.7938
8.72076	16.5149
5.75425	10.2715
8.90868	11.1586
8.9688	11.4161
9.45564	9.74292
13.253	8.36964
6.18018	11.9326
6.12288	10.841
8.9124	8.88558
6.19284	9.30912
6.80262	8.33196
7.68462	8.00508
6.5469	10.4461
8.58924	12.12
6.55788	14.95
16.7915	17.5553
6.33552	12.2825
9.56586	9.0492
9.88674	7.91022
11.152	8.47362
6.2589	11.0249
11.3307	15.8174
9.34182	13.0448
9.12534	8.09916
7.0935	13.5629
10.7576	9.15042
4.59668	9.65424
7.16154	12.3628
6.88086	20.2181
10.1094	7.296
7.00422	14.2059
15.4723	17.9507
10.1875	9.18168
7.72902	6.9159
9.19608
8.8614	11.1514
6.57762	10.7383
4.27127	9.68358
10.6489	17.3936
12.0661	2.97478
7.73664	9.04398
7.18566	11.9873
11.5699	11.7199
	12.4601
15.0578	7.64352
12.8197	9.23748
9.123	10.5682
9.97764	3.87304
8.2977	11.2033
12.0066	10.6592
9.4713	11.6822
10.3298	12.5422
10.7626	8.00892
9.69876	16.881
14.3137	13.6646
11.9419	12.2653
8.871	10.3719
14.4917	8.62476
12.3952	9.23364
10.1443	8.6733
9.66186	7.01808
10.1143	8.81106
14.3405	13.4047
9.22062	8.49258
8.33394	8.97534
7.32564	15.367
	12.2935
8.04018	13.8092
12.8348	12.5541
5.30684	20.2313
9.93264	9.03132
6.70476	10.5913
7.03746	8.35578
7.66116	9.48804
7.74342	5.88035
9.33174	15.7634
10.3814	9.58008
7.1667	8.38944
8.77098	8.76018
9.49794	12.9073
6.87354	12.9585
10.3523	15.1966
19.1201	15.607
9.89724	16.1688
10.8601	8.50338
8.79822	9.1728
10.3136	7.58676
7.74324	17.7683
7.92636	7.25442
7.86438	5.8652
7.54302	14.9567
7.68432	17.8372
11.7549	9.35946
15.7133	8.33922
9.21162	8.3838
8.75178	13.8623
11.6318	15.2818
8.27736	10.4535
14.3953	8.64702
9.6276	13.7014
7.85442	8.62968
7.58058	19.0915
7.55832	7.14174
12.3889	19.0232
9.59082
9.30282
6.76026
13.1554
7.48458
11.9829
5.47997	9.55392
6.3708	6.97632
4.76236	9.38982
6.24318	7.74852
8.5758	5.98051
9.84936	11.1269
7.91418	8.53926
6.73398	8.23548
6.59886	10.6483
3.44761	9.81582
5.0509	7.056
2.79805	10.7652
7.71912	5.24221
9.108	5.56006
5.36685	8.50752
2.15754	14.8402
	7.53456
9.19188	5.68642
6.37842	5.71768
6.31584	10.8578
3.60661	4.65946
8.6658	9.58686
5.11531	8.41788
4.29644	6.19908
5.63842	6.53748
5.81405	8.7288
10.9521	6.63246
7.73046	13.2044
5.38389	6.36978
5.8687	8.09622
5.7073	15.0004
8.16312	12.3079
5.95417	4.65194
9.31518	9.4308
7.33008	9.77364
8.4315	6.36456
7.62612	10.5603
4.23447	6.05436
8.57844	8.4657
8.97186	6.34566
5.58823	7.66218
5.32908	10.1485
5.69425	8.65008
7.1484	6.58986
7.85124	6.6849
9.40692	9.13392
9.98178	13.7048
7.8558	11.3582
3.91542	7.2516
10.3633	8.30058
13.2721	10.3415
4.92201	8.3412
5.87385	6.22374
8.7936	6.4566
12.0041	8.47992
11.9267	6.11034
7.36344	9.12726
7.69284	7.84002
	8.76576
5.73759	6.94314
4.18457	7.46004
2.78933	7.95414
4.00447	14.1205
3.15074	6.42504
3.38656
1.74706	4.90973
3.34285	6.54216
4.19793	6.14022
2.3917	5.93863
3.29651	5.20081
2.29683	7.4511
2.97282	6.59658
5.96524	7.69044
3.29017	5.31378
3.53625	5.35327
4.07683	7.07478
5.60154	7.32402
3.41531	6.60006
2.22197	7.4175
4.22608	6.96786
5.69275	5.20927
4.47317	9.20496
2.80985	8.37762
4.00682	6.63684
6.4011	8.97414
5.47786	8.0247
2.70028	15.6146
5.6087	7.20552
4.76915	7.02156
5.33274	6.6168
5.08305
6.75546	6.26586
4.48207	7.32474
5.12647	6.81096
6.00252	5.62553
4.21457	4.97568
7.49478	5.70822
7.33638	5.90621
8.82144	10.3177
4.52182	9.33858
7.08042	6.45276
12.1535	4.98359
6.3144	7.33692
13.5352	7.47822
7.4046	8.33226
6.51252	3.69299
4.40448	4.26412
6.62898	9.06078
4.77052	7.13964
4.94503	4.62366
3.06435	8.57328
5.51777	6.20976
4.56352	6.27114
6.69564	8.18724
4.56955	6.1017
6.50964	7.56138
6.23388	11.81
6.4173	6.72186
3.92371	5.77171
5.77419	5.80761
4.08997	9.15084
3.01748	10.1545
3.93292	9.93198
7.16268	10.1651
4.06913	5.95853
4.26028	8.38158
2.66633	5.01596
5.14229	6.30756
5.48432	5.16296
4.48262	2.54139
3.03055	11.5714
6.52398	7.14816
4.82926	8.82012
4.80181	10.7109
4.55758	5.12978
6.97782	5.70757
4.9163	7.84608
3.3515	7.22712
3.08321	5.24591
7.31148	6.58752
6.86466	7.1643
4.52526	5.12489
3.44905	3.16145
3.44747	8.51814
5.62907	6.02682
7.80276	5.38097
6.35484	8.76426
5.12362	5.97547
6.1392	8.83224
3.79826	10.7026
4.86144	2.70353
5.64389	7.28508
6.46704	8.45862
2.50814	5.88116
6.01368	4.46357
4.87795	6.76116
9.75618	4.72007
4.41542	6.08784
4.20107	5.40993
8.00088	7.42872
4.50331	10.4349
5.52299	6.28806
5.73683	5.21095
7.15176	3.0401
5.47883	8.62086
7.3116	6.70458
6.68388	4.916
9.08844	3.85737
	7.23756
8.6871	6.00834
6.26442	8.77686
5.03237	8.9787
6.68322	4.87576
4.39221	3.94736
6.21018	5.52022
5.91467	6.68976
8.35224	6.7731
5.86102
8.20032	7.22664
8.01474	8.21556
9.72888	5.82996
9.9978	7.40856
9.98112	6.07686
5.5946	6.0408
8.15718	4.28104
10.123	8.44734
7.32162	7.51104
5.81385	8.86686
	13.9373
	6.96534
	7.79034
	8.3694
	8.50488
	9.9396
	6.85392
	7.96194
	9.01464
	6.43446
	7.2645
	9.26586
	9.6912
	12.1297
	6.76794
	7.55538
	4.89941
	7.65042
3.16186	5.56302
5.34782	5.6185
2.05252	5.29895
2.89498	8.09256
4.06805	6.92406
3.54823	9.2394
2.89495	9.4293
3.70867	5.51094
4.07656	6.71364
3.83801	7.3716
5.9403	7.0905
5.46947	10.9083
3.15405	8.0034
7.3965	10.7467
	8.35302
2.83736	9.4377
5.17341	6.22752
1.63781	7.90812
3.21339	7.47204
2.87132	9.34086
2.45511	8.71266
4.93498	9.52044
5.12519	10.6009
5.27243	9.62532
4.12491	7.2054
1.30864	8.80956
3.80734	5.41285
3.12329	5.38459
2.16733	9.45702
	9.8112
4.88202	5.62585
2.98795	10.5879
2.60387	6.36294
3.45706	7.84632
4.99424	6.8436
3.85009	5.86462
4.31011	6.4767
3.28967	10.0394
6.28764	10.534
3.96045	8.96178
5.35663	9.2928
2.90099	10.6246
3.85368	6.13428
3.76342	5.63702
2.77845	5.74493
3.80548	7.14738
2.50268	7.09116
2.99475	8.23788
3.46404	6.279
3.78859	7.49784
6.1491	10.2841
4.40696	13.2845
	11.7433
5.35518	11.1513
8.41218	8.63736
10.579	9.01452
5.00956	7.4325
4.75042	5.16283
8.72226	8.58762
7.23762	7.6005
7.96386	5.91736
7.30818	10.6264
8.85222	6.50694
4.11968
6.44544	7.7214
5.14513	7.66122
5.3902	4.9684
5.63278	10.7945
6.9741	4.46147
4.35385	4.52213
6.0114	6.58692
4.60348	5.53583
13.2724	4.48604
9.57042	7.91016
11.3534	9.64086
9.06528	9.09966
6.82752	6.99906
8.47284	6.57324
12.2486	5.5948
13.4531	8.67672
10.5518	6.8499
9.12642	14.1704
	13.7006
	11.3569
	5.17934
	8.00496
	5.7944
	7.98696
	8.16354
	4.46665
	5.59807
	9.05052
	8.71392
	6.6138
	6.75948
	18.1406
	7.4655
	4.23994
	9.62934
	6.08766
	5.97331
	10.4778
	7.74642
	6.54822
	7.8591
	8.34504
	7.3122
	7.40706
	7.48392
	5.62183
	5.14751
	12.5884
	7.88208
	5.64775
	4.90943
	10.3426
	6.42786
	7.9248
	7.18902
	9.01512
	7.85736
	9.10596
	7.39092
	4.29157
	10.1002
	5.92282
	4.30316
	4.42526
	5.19336
	5.41114
	5.1257
	9.19392
	4.19859
	6.88668
	7.68294
	6.4266
	5.27671
	6.86022
	5.90822
	4.27401
	8.89266
	5.80882
	6.5622
	9.04158
	6.66228
	7.09476
	8.64804
	9.32022
	4.59084
	7.55946
	10.9755
	4.08471
	6.58452
	5.68564
	5.51117
	5.64448
	6.26622

[truncated: 3 more sheets: m, n, o]
