# Supplementary material for: Motility and tumor infiltration are key aspects of invariant natural killer T cell anti-tumor function
Source: Nat Commun. 2024 Feb 9;15:1213. doi: 10.1038/s41467-024-45208-z (PMC10853287; doi:10.1038/s41467-024-45208-z)
Supplement: Supplementary file 11 — Source Data [file 41467_2024_45208_MOESM11_ESM.zip › Fig.5 source data.xlsx]

## Sheet: f
Spleen	Tumor
699	566
865	677
893	232
1038	695
552	376
1121	609
1402	1047

## Sheet: g
Transferred iNKT			Host iNKT
NTC	shVcam1		NTC	shVcam1
345	2669		299	1912
1800	3311		809	2001
1141	2087		966	2051
522	2202		1363	1832
692	2573		533	1604
1586	2340		875	1944
2558	2659		1593	2190

## Sheet: h
iNKT	IgG	Anti-VCAM1	Anti-CD49d
1940	447	1918	990
1875	868	1862	1395
2201	1055	1949	1323
2063.08	743.339	1309.03	1561.01
2051.11	975.159	1251.71	1553.45
1901.81	338.912	1763.85	1840.71
1043	939	1934	1594
988	639	2129	1720
1232	548	2171	1809
1315	543	1644	1353
669	212	1291	1815
1587	400	984	1811

## Sheet: i
Transferred iNKT			Host iNKT
Cd1d1fl/fl	Lyz2cre Cd1d1fl/fl		Cd1d1fl/fl	Lyz2cre Cd1d1fl/fl
3000	1463		1824	1109
2909	2201		1216	1194
876	1576		713	843
741	1228		641	328
1055	1095		644	610
1395	597		865	824
967	743		1048	1108
937	922		904	1164
1171	803		1718	1052
1076	924		1018	871
1271	844		817
