# Supplementary material for: Motility and tumor infiltration are key aspects of invariant natural killer T cell anti-tumor function
Source: Nat Commun. 2024 Feb 9;15:1213. doi: 10.1038/s41467-024-45208-z (PMC10853287; doi:10.1038/s41467-024-45208-z)
Supplement: Supplementary file 11 — Source Data [file 41467_2024_45208_MOESM11_ESM.zip › Fig.6 source data.xlsx]

## Sheet: a
DMSO					ZCL278

## Sheet: c
DMSO	ZCL278
3.26528	17.0732
5.87639	13.3039
17.9974	9.59976
11.1912	16.2256
3.60966	29.9258
9.65718	3.78704
4.56023	22.9727
10.8153	15.3341
6.24157	23.7066
17.2253	17.9058
14.3884	18.5445
30.6068	7.83704
46.5572	8.37621
42.1546	21.8786
24.3152	18.8589
17.5201	18.1659
22.9132	20.969
14.5762	15.0562
7.05871	24.4305
11.255	13.1591
5.54391	11.4471
26.3346	1.09409
35.5846	11.9214
17.858	13.247
23.0421	0.72175
6.7422	6.21156
19.0972	18.1294
7.32593	24.0292
34.5745	12.3564
4.14318	11.3337
25.7536	20.2572
35.0207	16.6132
19.7935	4.97347
11.7805	4.74312
	10.8722
11.3053	7.64879
4.75248	6.9382
4.82587	6.66356
3.46866	17.6659
22.9617
15.0575	10.6428
2.60869	13.7755
5.27916	17.0453
2.79806	8.00925
7.39003	20.0458
10.0618	30.46
11.3722	16.1535
18.0015	6.15445
9.16517	8.62655
23.3975	3.78518
18.4117	26.9193
16.4951	6.47953
14.9871	13.0032
4.99974	14.0355
7.38331	5.7558
17.0178	1.05699
14.017	6.60969
22.3385	21.3781
13.8789	9.96252
6.14978	11.6874
6.0049	3.07191
23.9153	13.7096
4.98376	14.6686
12.8191	13.7805
	7.09521
12.0238	8.1363
19.0402	3.72721
26.1306	20.1738
20.247	13.9841
16.6848	9.70096
12.0581	11.9081
8.96959	9.28588
30.0252	11.0186
17.0068	24.7797
10.1721	19.5208
22.9607	9.26522
6.97775	22.4471
6.36355	12.026
	17.7743
19.9937	11.171
22.2244	6.54176
5.21622	17.0675
32.0498	15.1636
12.1588	10.5544
17.336	29.9011
27.2927	13.3442
22.435	9.12047
28.4235	13.822
17.0761	11.862
9.4472	5.73013
29.1967
3.8143
26.2603	24.7156
32.2858	11.9449
19.6091	12.4247
5.55282	5.48341
7.29678	4.30874
20.5275	8.52259
10.815	10.0234
8.65826	4.3917
1.31952	16.0883
18.8639	4.34795
13.9513	23.08
22.0593	4.14392
2.61934	4.63626
10.2505	6.86635
17.3998	14.0148
7.94545	21.2158
27.3809	2.11106
14.0257	10.8234
20.2772	16.5949
28.6623	7.26301
29.6214	7.25602
24.9238	4.29293
34.5366	3.63696
19.5305	15.8854
8.22929	4.97028
6.51576	21.5366
25.5684	14.3069
23.87	6.05104
25.6424	14.634
4.41564	13.1402
5.21951	7.63051
6.52119	23.6451
11.4474	5.15804
2.80596	5.77119
23.3765	8.8744
15.76	11.4385
34.8452	15.2826
15.5768	8.08131
7.23057	8.31054
29.8936	10.5459
6.22519	29.1441
16.3829	7.34596
22.8851	6.87385
20.2647	13.1451
29.8262	4.31932
6.03607
19.8089
36.4735
30.3085
8.33796
41.7862
5.05927
11.3412
18.0297
16.5211
38.7959
2.70806

## Sheet: d
DMSO	ZCL278
20.8279	19.2887
18.7457	12.1098
15.8449	18.7259
17.1512	12.0364
14.4777	14.9831
17.5363	20.864
20.182	11.8498
16.4434	16.8751
15.7184	15.6289
15.9721	12.9521
15.1108	18.0751
16.5901	17.9423
14.9912	14.3897
20.3085	15.1369
14.7634	16.9854
12.757	12.6638
9.39474	8.1621
15.1699	12.2884
17.8143	14.1142
19.1527	21.8268
18.6032	14.2886
15.763	17.0113
11.5714	17.9944
11.7064	14.3079
15.536	16.8389
25.6166	16.5674
17.5927	7.87374
18.8274	14.2327
16.5263	16.4995
7.92672	17.2396
20.4313	14.8643
17.2505	13.5667
20.657	16.9708
18.7262	15.8336
19.8143	16.5398
16.1954	10.147
21.3301	17.0721
17.4782	17.0917
10.8197	16.3313
22.8486	14.226
21.6005	16.5553
25.303	22.5989
15.5306	17.513
16.3793	18.7
22.499	11.6597
16.4564	15.8308
19.8608	15.7734
22.8744	15.029
25.0241	12.8276
9.99264	19.9098
19.5388	23.3563
16.4257	14.336
19.6388	13.3455
16.5984	17.6628
20.3224	19.615
11.4967	14.0603
23.1779	19.7494
22.3034	13.2132
13.6367	13.4767
27.7268	21.0648
16.0851	14.0932
17.6303	13.1535
20.103	14.4723
23.1858	21.6605
18.052	18.3122
18.1403	14.4238
16.5568	20.1214
18.5201	17.2739
17.2898	16.2079
23.5223	12.6251
13.7119	14.749
16.3173	14.8208
20.4668	17.87
14.6985	13.9369
21.9125	18.5671
15.5848	15.4676
14.6092	17.4224
22.1026	15.6897
17.062	16.7114
26.8115	17.855
13.4428	16.7793
22.9861	17.5558
12.4325	15.146
23.485	23.7886
21.0523	16.9631
16.9237	11.8088
14.3743	20.1347
22.0511	17.8549
16.8628	13.6617
22.4829	14.0102
21.118	12.4166
13.0522	20.3997
18.388	13.937
20.8866	9.67026
20.5415	18.7492
26.0362	15.6634
18.8813	15.1332
19.0012	23.6072
18.4446	11.2516
20.9186	15.0092
19.3496	13.1783
20.2046	12.6074
19.2642	15.4283
17.0089	13.8434
9.9648	15.8243
16.4543	18.4196
16.2855	33.2394
16.7536	21.6766
16.8206	12.768
15.1966	18.1089
21.4129	15.6718
21.1962	20.9588
19.5264	13.3663
19.3608	20.2086
17.3387	18.7319
16.5045	21.884
20.3546	24.3446
18.0988	20.4968
18.4768	11.165
19.5212	14.8051
26.3375	19.6393
18.191	19.0411
23.504	20.5667
17.9995	16.5449
17.6369	18.7642
19.7617	13.3126
20.123	17.1648
20.641	13.0562
21.5746	18.5996
20.0055	16.3152
19.3601	16.0837
15.2569	16.1169
17.2345	15.3808
18.3826	21.8764
19.4725	23.3389
6.82626	14.382
16.1994	15.1844
18.5195	22.9802
18.6011	19.5076
11.3749	18.3922
6.2913	19.3377
18.4336	17.4808
17.5415	19.678
23.5446	18.0211
18.2891	14.3392
16.8638	17.0457
19.1895	11.0311
19.343	13.4851
17.6138	16.0525
17.0587	16.3074
18.9362	21.2147
19.2851	15.2225
19.0951	19.7189
23.6399	20.119
12.6095	14.1187
20.2292	24.1843
20.6913	18.8281
22.1983	17.3848
20.3836	13.2683
22.7748	15.4034
15.908	15.851
15.929	14.088
17.2892	16.728
23.2461	15.3063
18.2108	18.0109
21.1722	17.0783
19.2982	25.6285
16.3593	19.211
20.7022	15.5045
33.1361	18.4774
14.3632	17.5714
15.1937	16.5543
23.4844	17.4575
20.6293	14.028
18.1509	16.1387
17.85	11.6327
16.0691	17.7733
17.5981	14.3983
19.109	15.327
17.5368	13.9197
19.6416	14.1736
13.5873	14.7583
20.2565	14.5882
16.6936	16.3385
16.8903	18.2972
19.6196	17.3596
15.718	16.9273
22.3367	18.8849
14.6294	15.839
20.3684	13.8812
15.8978	15.0884
17.3587	16.5814
19.8673	15.3391
11.4037	16.2421
19.6012	14.9346
18.388	12.0919
17.5811	15.3142
17.6364	14.7481
14.1469	17.1654
15.4119	17.27
19.2494	14.0159
19.8011	14.0539
15.9389	15.0064
15.0626	16.7099
20.9686	11.0062
16.7515	14.3836
25.6003	19.7794
14.8691	17.3689
15.3533	21.8616
15.4387	15.9161
16.7843	15.5608
18.3839	22.6677
13.9733	19.3885
19.7768	22.5806
16.0429	22.6733
18.2236	17.0537
16.0468	12.2551
14.1028	18.092
23.7625	20.8787
17.0237	16.6271
29.6773	18.2165
14.4281	12.6961
11.1571	14.5595
22.8524	16.3633
20.4123	19.7599
26.0981	18.8046
23.4361	13.8486
17.0894	22.0899
22.0319	14.8401
22.7963	16.4831
19.8084	17.1966
17.8991	15.053
21.0251	19.2608
13.6076	18.0557
22.4335	21.9923
18.2324	21.7105
18.0365	10.3855
18.1945	14.7025
16.687	20.27
19.1398	13.5938
15.5453	20.179
24.3394	15.7082
19.5738	15.5756
21.1075	8.70558
18.6882	10.7295
20.1928	14.2276
19.0344	19.3993
14.3765	8.74458
17.5952	22.7004
20.0087	14.4299
20.8215	13.8005
19.1342	10.3669
20.9206	9.83334
14.5942	19.0254
17.2382	15.3688
17.8411	18.821
21.0311	16.544
17.1198	16.7212
13.2565	11.6331
19.3288	12.3773
22.349	17.8463
16.0906	16.1663
25.3147	16.0886
24.0921	18.0892
18.3091	12.3332
17.5148	24.772
23.1848	15.7021
16.6271	17.8792
19.1029	14.0168
16.6387	18.9412
14.9872	15.0529
19.0966	15.7077
16.5715	11.0117
23.0927	13.2233
18.5314	14.0125
18.4496	12.2734
15.1657	7.88958
18.4558	17.2329
18.9943	12.9289
17.9689	28.029
14.9882	19.5768
16.7237	16.4521
18.0092	18.5606
15.1534	17.4572
15.4307	17.5556
17.5298	17.0404
17.9384	11.6885
27.4706	16.2491
15.7423	17.6944
15.3775	12.8084
19.2366	12.2719
20.2672	19.5701
17.6296	17.3668
18.0764	16.5143
15.4218	15.0445
20.8723	14.7637
20.762	21.2708
15.9005	18.1253
18.7811	14.7914
25.3221	16.3264
15.4978	15.2713
14.9476	17.8532
18.6098	13.7713
13.3685	18.1181
24.3974	16.5445
13.6688	13.4815
15.7172	15.0442
18.4236	17.9878
21.2465	18.2979
19.6982	18.7258
20.3406	13.3634
16.7579	17.6965
18.6213	15.5006
12.0089	20.2566
17.804	12.4421
12.2271	15.3307
20.6564	16.3957
17.8085	33.4219
10.6215	12.5045
19.2354	15.3595
15.2463	16.0678
13.1233	13.4908
9.93102	10.1548
18.2228	13.5833
19.298	17.8662
13.1474	11.7391
20.8892	17.5025
19.3612	17.3627
24.1474	16.3199
14.3891	19.8398
20.0209	17.7784
19.8469	16.9772
23.9834	18.0383
19.7115	16.0009
20.8529	15.8954
18.7217	17.6237
13.4802	18.1502
10.4116	23.0153
22.4353	18.6727
17.0584	14.0136
19.6473	15.7121
23.5706	19.1983
24.2309	20.5744
20.0566	13.7314
22.8185	17.1504
12.2017	15.2473
15.5719	15.6574
13.9021	18.1843
20.843	16.4723
18.6503	11.779
19.4776	14.7617
12.1872	13.9342
20.4235	24.3758
20.993	13.0999
18.467	15.2511
22.0929	19.1329
18.8322	16.9893
23.7564	16.6612
22.9413	12.4029
17.0266	24.0373
19.1656	15.1975
18.137	15.2086
17.3458	14.482
17.0672	14.7946
9.17838	14.5156
11.219	13.8338
17.9727	15.9673
22.0186	9.91278
19.0232	19.1758
19.3775	16.7563
20.688	19.9664
17.6383	16.1108
16.5277	21.1705
17.42	17.0646
9.00036	20.6758
12.6456	19.0568
11.1911	19.4504
15.2818	20.2818
9.92634	15.9935
16.202	19.8382
16.1608	16.4377
22.0345	19.7113
18.7021	15.2009
23.2695	17.3252
17.6834	18.8778
15.2296	16.1804
19.3386	15.3679
23.3504	17.2883
22.8282	16.2016
18.0263	15.9057
19.8433	11.0912
21.6142	11.9868
17.6987	13.4889
16.1494	14.3375
22.3053	10.3138
18.9751	20.0999
14.9804	17.9376
16.8936	12.8459
20.9923	14.2067
15.8448	14.3164
25.4111	13.5721
22.1749	13.9075
18.6104	15.3069
22.4479	13.768
20.2174	12.6896
12.6377	16.8106
15.0296	14.3734
19.009	22.1664
12.1223	20.8653
24.1925	13.6118
21.623	15.6689
20.8963	9.89268
13.1204	18.7714
19.921	10.0087
20.6365	20.1805
11.0918	15.9692
15.7788	15.0565
17.0089	16.2743
20.8533	19.3207
21.5678	17.8688
20.699	22.4496
19.414	15.3459
19.9379	13.9583
20.7404	17.3096
14.4337	17.1152
6.34302	20.2868
19.6833	19.9238
9.88476	16.88
20.5111	13.381
20.7626	14.4631
17.1254	13.5944
22.5902	12.3591
21.0068	18.1631
19.0132	12.7355
17.3997	13.0537
21.9238	15.535
23.1445	10.8374
15.7633	15.1991
17.2207	15.6247
16.8569	16.6642
13.5625	18.5512
17.3912	14.4888
14.9288	14.6575
16.8588	13.7422
	22.4557
	18.2488
	16.6693
	14.8732
	17.7825
	13.7114
	16.1906
	17.7206
	15.7751
	16.8362
	11.9243
	21.0107
	21.4913
	13.0061
	14.9831
	19.9809
	11.6794
	19.0474
	15.3093
	17.4477
	15.5706
	14.9914
	9.93732
	21.0133
	13.8946
	22.6508
	14.371
	12.0709
	20.4695
	21.3162
12.1061	23.1488
17.914	15.4592
9.29838	21.5978
10.0173	16.9385
8.4228	20.2876
21.0176	17.479
19.4506	16.6672
20.188	13.634
18.6919	20.7274
11.2077	13.9019
11.9385	6.77658
16.268	22.3839
11.1835	21.1483
17.3866	19.6432
15.2884	10.2794
18.9208	25.4066
17.4119	13.7953
19.1253	8.9217
9.8709	17.2395
15.5213	19.8728
12.1135	13.6246
17.8136	17.6818
10.689	18.8445
15.0377	17.7889
17.8489	12.9064
16.4473	18.2393
18.5695	18.1737
12.0767	10.0795
12.1148	22.0417
14.701	12.8437
15.4248	24.0798
15.5665	14.0162
10.7555	14.9212
16.0582	14.2752
15.983	15.0625
8.8035	15.6872
19.9667	18.7644
17.8453	18.7955
15.9536	21.1985
8.15742	13.9993
11.1136	17.1791
21.6807	7.85592
15.8306	17.2057
17.807	17.9165
21.2105	16.9272
9.37038	19.6629
13.3071	13.5526
13.0891	18.6919
19.3829	9.2904
9.25818	21.3047
7.79682	21.6506
14.6665	11.823
13.6201	11.2638
42.6265	15.0611
11.6333	15.1538
8.40606	16.9788
8.44524	15.301
22.8202	12.1813
21.877	9.72258
11.7908	8.35452
22.214	13.6201
21.3767	18.6718
37.1435	14.6609
13.9332	18.8599
20.8619	17.2376
18.7609	5.41906
20.8124	15.9648
9.72078	15.1366
18.0484	5.93864
23.6132	21.9583
11.4452	15.9861
9.74964	18.7564
12.2466	13.933
14.122	14.4008
11.6519	11.7292
20.8252	14.8717
10.6628	18.8847
18.5497	11.2536
19.0456	9.88746
8.44134	16.4014
11.3956	15.7829
13.1152	13.4085
18.5945	20.4139
14.258	7.35444
16.0519	18.0533
23.3515	9.0684
27.944	14.3417
22.0245	9.64008
21.6482	14.4598
17.3115	14.0644
18.3213	13.2397
22.3175	12.4505
21.1137	13.8598
9.5739	11.2047
33.233	14.2762
24.7002	14.0898
7.03872	27.276
24.3884	16.8723
14.7137	9.39504
11.8712	15.1012
24.8458	9.62448
5.56864	16.1382
14.0786	15.0603
14.4799	17.6117
21.9636	14.7189
23.398	13.0958
6.24486	15.3309
18.0317	23.651
19.3692	21.037
23.9477	16.9847
19.8385	9.96666
17.8457	19.1667
22.226	18.8349
9.41748	12.7759
21.2086	13.052
14.6061	15.3889
15.2201	14.6375
8.45472	15.8141
16.3262	17.2032
19.2881	24.5792
23.2583	16.4368
6.39738	11.2607
18.4827	22.8775
19.7217	19.6399
21.1308	16.1561
17.2357	13.5847
20.6008	19.1981
12.3494	17.8917
18.2362	18.5818
17.0292	9.60852
19.2503	15.8737
24.0905	14.5209
13.8366	8.81292
19.0712	16.5793
17.1886	14.2645
23.0132	18.2643
17.9201	16.5498
22.3344	8.23242
16.6123	9.99486
21.4726	11.6943
6.07542	17.3305
18.3499	17.1553
20.1641	14.9613
6.3618	15.163
17.9029	14.8328
22.6778	12.9668
17.7095	12.1034
17.6944	13.8583
7.16484	18.8863
15.6783	18.5665
19.9146	10.966
21.4816	16.1694
19.6298	17.5872
20.9119	15.9592
23.5245	12.3137
17.9959	22.7954
18.3926	18.2251
7.9179	24.5443
20.9037	16.2679
12.7781	18.5554
16.6087	13.8696
13.5078	16.6237
14.7479	14.5853
9.11886	15.0026
13.4664	11.5211
12.876	10.0107
12.7043	14.8343
15.1519	13.6477
15.95	12.0962
15.6599	20.6014
13.916	15.1816
20.2072	14.2564
10.4085	12.6395
17.0207	12.0799
13.0196	15.6202
16.4392	18.6394
19.5258	17.625
14.7375	12.3445
15.3588	10.1014
14.0098	16.2662
15.7499	21.3999
10.2458	15.1765
14.4712	7.71828
14.3247	12.7709
12.7296	13.8106
14.2283	17.713
14.749	14.8822
13.7125	20.6186
17.382	20.0446
11.7683	12.5756
14.5156	18.6587
15.9168	18.0631
13.1959	7.29756
16.3947	8.87298
14.9249	14.8394
5.13035	17.5135
21.254	9.08868
9.7995	13.6849
14.177	14.5064
20.9919	8.70246
34.5295	14.8384
6.61764	12.964
16.3319	9.59634
13.3076	16.3733
13.0472	10.3502
17.4299	12.41
16.3337	11.6697
15.3057	12.5134
11.0637	10.5978
26.03	21.0047
13.0571	14.4983
14.5336	12.5911
10.4425	7.47162
15.8035	11.0789
14.498	11.3848
17.1089	8.7927
12.6968	16.5086
20.6669	10.8364
15.7984	14.0588
17.0315	13.6949
12.9433	16.2188
20.3162	12.6554
22.7331	11.4327
11.6188	12.4637
9.60288	11.995
9.94092	12.8816
13.0389	12.4154
14.3969	10.3206
16.7974	15.1636
16.3774	13.754
16.5985	13.255
18.1278	15.5286
4.59013	17.3311
17.0734	23.5133
22.6752	10.1371
17.281	18.699
18.2363	15.616
29.642	8.34162
17.2759	24.5477
12.5048	12.4397
19.5412	13.8096
15.3472	14.6234
18.9878	5.47828
13.1854	15.7168
17.3399	12.391
9.35706	15.6739
17.6541	16.2642
11.8217	13.1225
17.4143	13.814
23.8056	14.9993
17.1625	16.6239
29.1008	15.7883
19.803	13.6531
23.5649	15.9368
17.2197	16.97
24.1226	11.6488
20.0168	16.008
12.3151	16.7179
	20.9886
	8.47764
	15.6225
	15.4154
	17.0833
	15.0798
	15.4778
	14.3227
	23.5587
	16.1374
	11.5268
	16.1369
	16.7904
	15.4648
	28.0108
	15.8622
	13.8116
	22.1795
	15.4721
	18.1898
	15.0454
	15.5737
	18.3068
	15.7758
	11.8396
	15.5222
	13.7578
	13.4295
	12.8728
	16.1446
	16.6382
	11.2606
	16.999
	16.9577
	23.7773
	16.4603
	15.0593
	15.902
	16.3141
	18.3362
	14.9479
	13.247
	20.1329
	14.3865
	17.4378
	13.2338
	15.0741
	16.7774
	14.601
	21.6318
	13.8205
	21.6068
	18.0673
	16.8697
	13.4236
	18.0621
	15.4942
	10.1093
	16.9054
	7.47414
	16.1922
	13.9576
	7.38882
	14.7749
	18.4117
	9.74208
	13.767
	13.8851
	11.21
	24.8729
15.8483	10.9207
16.6424	22.2859
20.6456	19.1082
24.5473	20.0773
19.1349	6.56862
10.0471	11.041
22.7875	16.9931
14.1724	19.0822
16.8619	24.9684
10.3392	22.4965
14.1188	10.1458
13.4024	10.5651
16.4375	14.6165
15.7163	8.14398
14.4304	22.586
18.1373	8.78982
13.4943	15.6742
15.2935	11.7172
22.5767	7.50936
20.3249	14.9837
23.5078	14.8961
16.6556	7.62816
31.9214	18.6092
12.0584	11.1548
18.835	7.94382
26.4794	16.7831
18.2321	13.0681
17.7544	13.3712
22.2961	25.3972
20.861	14.8455
16.2049	19.7342
24.7686	14.3912
23.6151	13.8496
24.3685	9.72192
16.2676	14.0957
15.6529	18.0021
18.28	12.5932
19.6216	4.89553
31.7977	14.3905
23.3143	13.4054
21.9523	16.3294
19.7542	23.1076
20.9686	8.65278
20.3449	15.7034
19.0751	12.5746
19.2418	24.4301
22.7334	15.4901
17.5596	14.4907
20.3737	10.6252
11.468	15.6037
23.0738	20.286
18.9659	16.3253
18.1478	20.0987
18.0887	20.0033
19.2538	15.6976
20.302	17.5239
10.1382	8.81346
22.8554	16.685
22.1613	14.6953
25.8388	12.7628
18.8036	22.3959
17.3662	9.35778
19.2045	17.4242
15.2331	15.6758
22.3623	14.0954
13.5943	19.5761
25.8613	20.2829
16.5823	18.9346
17.5139	21.0876
19.2035	11.9902
11.1083	7.68426
15.7048	15.5525
26.567	11.0344
17.6712	15.1967
23.9603	11.8198
15.7724	12.496
15.8862	13.7903
23.5083	18.1261
13.9634	19.8151
22.3186	10.6048
21.569	7.64268
16.9726	20.0528
17.4509	11.8931
12.254	8.09436
14.0942	13.598
8.0661	17.2853
6.86766	17.4022
17.0285	14.4529
16.4176	12.8146
17.9513	20.368
12.0312	11.7218
23.7608	20.2932
7.21704	14.464
16.6153	18.3941
20.9531	22.8669
17.0853	10.4695
21.349	9.99114
13.8177	10.3628
13.0459	16.4884
17.9313	15.5532
13.9205	16.7207
19.0006	25.8008
18.5	17.0234
27.3833	12.9899
22.3604	19.9261
6.54834	17.1206
21.7444	15.8873
19.6112	18.5774
18.9994	16.8866
19.4374	20.0481
17.8378	18.4181
9.02448	19.6388
22.524	16.6013
19.0922	19.5693
19.9826	21.2674
20.1434	21.7024
21.6161	26.6773
19.0172	13.0577
16.3692	4.07324
15.5377	11.8648
22.0409	12.3088
13.9272	9.3963
22.0677	10.3775
19.6714	19.9151
9.30606	14.2393
12.9753	13.4727
25.7695	5.79239
20.4401	18.4945
10.3225	9.57894
24.1355	11.1542
17.7666	16.5705
22.1276	15.3319
24.6439	8.85012
9.45726	14.0496
24.0571	6.67254
7.7565	7.68528
9.0885	9.46488
6.12564	19.9786
19.525	12.0818
14.0382	11.2848
18.0572	12.6446
11.8078	21.5983
14.8609	18.8243
16.3428	13.4647
17.6252	17.0103
17.7085	10.4087
14.2023	15.7636
13.4045	17.0547
17.3458	20.1877
13.7072	5.99558
7.58466	6.91932
7.017	15.8752
8.6313	13.4008
16.4774	16.7791
17.7759	22.0318
8.20632	12.5539
20.2331	14.335
15.2864	22.1692
9.96222	17.4973
10.5974	11.413
5.78546	31.1667
13.964	24.2594
5.56581	9.60996
15.6349	15.4464
22.0132	6.06132
7.11588	10.3589
17.5158	7.99026
19.6097	19.1275
6.03018	11.3662
17.5989	12.1255
11.6224	19.4278
10.5841	13.6961
16.5667	5.30101
9.63216	17.4017
9.8373	18.8434
14.4163	7.69734
7.97052	10.3454
13.7149	9.63588
17.9962	14.4141
12.9698	9.68472
9.97812	15.6164
7.03692	17.6522
18.0919	13.1462
12.8325	8.5263
13.126	10.0226
14.4451	21.3849
9.34248	9.38976
15.4952	9.6327
13.9297	30.5161
11.3054	7.2573
18.9806	13.1523
6.64788	7.72098
5.91436	18.7928
7.07052	5.7017
11.0738	13.2671
12.1448	6.26592
8.51646
6.70416
11.7438
15.7326
7.90278
12.001
8.6859
12.0934
21.3109
13.8837
16.8092
11.9075
16.2082
12.6464
9.13356
7.04574
14.4496
13.4213
6.59058
13.4838
12.0688
13.379
12.3949
17.5069
10.1424

## Sheet: e
DMSO			ZCL278
GFP(iNKT)	tdTomato(BMDC)

## Sheet: f
DMSO	ZCL278
33.3333	26.9231
15.3846	25
18.5185	22.5806
31.25	34.2105
25.7143	34
23.2558	30.2326
31.25	28.5714
43.3333	47.6191
31.6667	39.1304
34.2857	34.2105
33.3333	38.8889
21.875	21.4286
23.8095	34.6154
39.3939	28.5714
30.5556	28.5714
27.7778	32
41.1765	23.8095
40	33.3333
16.6667	16.129
46.1538	26.6667
19.0476	20.6897
42.1053	18.9189
50	27.7778
46.1538	35.2941
23.0769	11.7647
8.88889	28.125
15.9091	23.3333
21.4286	21.7391
26.087	19.0476
38.7097	45.8333
18.1818	20
41.6667	25
25.641	9.52381
27.7778	22.2222
22.5806	7.14286
19.0476	9.52381
40.9091	22.2222
56.25	26.6667
31.5789	35.2941
55.5556	15.1515
51.6129	28.5714
36.1111	8.69565
65	32.2581
48.6487	38.4615
42.4242	38.8889
53.8462	47.2222
56.6667	17.1429
42.5532	33.3333
43.5897	12.5
38.6364	42.8571

## Sheet: g
DMSO	ZCL278
13.94	7.352
9.72	3.918
7.502	2.596
10.444	5.781
6.153	12.555
5.659	3.954
19.67	7.441
12.872	6.068
8.67	4.839
12.72	6.72
13.245	5.063
8.762	10.126
7.238	5.036
15.235	6.265
8.694	6.838
6.959	4.258
7.238	10.494
13.94	7.252
9.72	10.816
7.502	6.483
10.444	6.326
6.153	5.434
5.659	6.959
19.67	14.066
12.872	10.664
8.67	17.446
12.72	8.809
13.245	10.019
8.762	4.774
7.238	5.894
15.235	6.331
8.694	16.216
6.959	6.72
13.94	10.556
9.72	4.25
7.502	4.168
10.444	8.977
6.153	5.678
5.659	4.903
19.67	7.716
12.872	4.752
8.67	8.085
12.72	7.097
13.245	5.852
8.762	7.16
7.238	6.589
15.235	10.427
8.694	8.67
6.959	7.194
8.377	11.01
8.251	5.678
8.516	10.427
8.573	6.605
6.37	5.063
12.23	10.816
7.589	6.483
6.248	6.326
6.61	5.434
6.51	6.959
9.72	14.066
9.36	10.664
7.121	17.446
8.471	8.809
6.51	10.019
6.01	4.774
12.346	5.894
8.702	6.331
10.729	16.216
7.17	6.72
18.61	10.556
10.868	4.25
13.769	4.168
18.413	8.977
11.672	5.678
14.971	4.903
10.333	7.716
7.806	4.752
6.085	8.085
8.188	7.097
11.404	5.852
8.585	7.16
15.253	6.589
10.037	10.427
8.67	8.67
7.117	7.194
5.278	11.01
13.698	5.678
12.926	10.427
8.372	6.605
6.919	5.063
8.406
7.238
7.097
8.389
6.435
5.535
5.702
7.455
8.965
7.46
5.585
8.047
7.352
8.714
13.179
15.026
5.852
9.077
7.607
7.309
9.1
13.957
9.1
6.898
9.784
10.664
8.085
11.609
8.86
11.282
8.734
9.077
9.349
6.959
8.255
9.448
8.573
5.757
9.221
7.328
9.752
7.38
5.659
8.962
11.887
12.503
8.439
12.575
10.543
6.131
5.304
6.068
7.907
10.333
12.872
8.377
11.331	9.283
11.69	4.566
14.5	9.797
13.918	13.554
13.522	8.406
14.047	7.484
11.077	8.303
18.228	6.847
13.193	7.833
8.344	7.484
	8.638
18.426	7.931
16.19	7.621
10.502	5.316
11.69	9.067
14.601	6.445
10.387	7.25
9.105	9.466
14.482	10.109
17.7	7.655
11.815	14.742
16.354	8.728
13.8	8.558
15.781	7.974
10.769	12.969
11.512	7.974
12.461	10.865
8.344	9.142
15.449	10.637
	15.808
	12.153
	8.718
	6.485
	7.262
	13.029
	15.23
	3.347
10.865	12.103
13.693	7.632
11.293	8.344
10.51	9.105
10.411	8.981
8.558	9.868
10.477	5.251
13.924	8.303
11.742	7.931
11.815	5.646
6.323	9.105
9.902	11.216
15.202	11.888
11.542	5.944
16.019	8.156
14.393	8.558
12.461	11.17
9.189	6.458
7.974	9.584
8.271	8.558
6.458	14.881
12.461	10.897
10.51	12.103
9.691	9.691
6.809	7.931
8.303	6.809
9.629	7.484
7.057	10.378
10.411	9.485
9.902	11.742
9.963	14.121
14.671	14.393
11.69	10.101
11.756	5.987
12.896	7.069
12.482	7.166
8.548	12.735
9.771	5.871
7.518	8.668
8.271	6.909
14.284	11.077
12.209	9.393
8.797	9.629
12.461	6.282
11.69	8.467
11.452	4.471
8.806	7.755
9.771	7.484
13.554	6.642
9.797	10.453
8.826	10.032
14.169	8.548
10.278	6.458
13.756	6.282
10.253	10.897
11.534	11.69
11.756	7.974
12.266	7.985
14.09	8.875
7.931	8.884
8.406	8.558
12.929	5.413
10.96	5.05
8.884	4.413
12.605	10.793
8.875	4.274
8.06	7.484
8.558	7.484
8.668	9.412
14.169	9.771
10.96	8.354
10.568	5.585
10.312	7.888
8.518	10.411
8.558	8.467
8.884	9.557
5.585	7.484
9.868	16.605
6.564	4.982
12.046	10.713
11.749	9.485
7.484	7.833
8.354	8.728
9.329	10.278
10.041	6.758
10.865	6.129
11.482	7.8
8.354	10.032
8.548	7.8
10.641	5.944
10.502	9.691
7.106	7.166
5.646	8.313
11.564	7.25

## Sheet: h
DMSO	ZCL278
20	7.14
30.7	6.84
45.2	9.69
34.7	5.88
33.5	2.78
47.9	5.78

## Sheet: j
NKT	NTC	shVcam1
5.21754	9.2777	6.16991
17.5284	2.11451	5.74132
28.4769	0.367221	10.9655
24.3608	14.2266	6.23086
11.3366	18.1743	6.29467
4.64129	10.5928	5.57582
17.9579	13.9132	6.87581
9.65359	1.79601	12.1521
17.2266	13.9692	12.8576
20.4348	5.17285	3.07854
29.7594	6.37681
21.9387	3.06231	21.7923
6.54024	2.91937	7.33575
8.74995	24.8374	13.0418
18.5637	25.9855	21.5034
	16.5256	7.34675
12.7015	18.8015	29.3333
9.95017		30.1717
3.49352	7.3888	3.30599
21.2585	18.2956	8.88619
4.7293	21.444	4.49515
16.4113	10.9018	6.57258
13.7577	7.79347
24.2957	12.4142	16.2859
15.8155	9.26265	18.2485
0.825	3.20013	33.1861
23.3143	1.63512	12.4953
18.5983	3.66082	15.2758
6.90444		22.2284
20.8813	3.38772	12.0124
13.1467	13.3684	6.56875
7.938	10.9429	20.1236
15.4428	1.9913	5.35551
3.152	11.3016
14.1386	3.36296	2.75168
14.0023	3.94849	3.41803
7.33299	5.29682	12.5578
25.6193	3.08557	12.3494
	2.9264	18.9846
12.1051	11.3546	7.6789
13.5255	2.00028	7.98535
9.39602	12.9011	19.2857
15.9848	5.13399	16.1744
3.30429		14.3422
12.9664	10.0181	16.7081
29.1319	4.0536	1.02677
18.0559	17.3067	3.49508
15.8108	15.5342
4.95999	7.17333	28.8925
9.64362	2.90904	31.125
15.2427	12.8954	4.16884
11.9278	18.9741	2.39712
16.464	4.4244	6.95817
26.8507		4.53851
2.32379	10.7829	30.1408
	0.782872	5.72016
33.1979	1.6927	18.5997
8.27614	12.5507
5.23303	6.87976	28.2185
2.74376	6.81269	35.4536
26.3473	6.23465	24.5621
28.7058	15.3787	29.6216
34.4113	12.8505	4.6188
37.6575	3.02503	2.92046
22.57	9.92284	1.95708
11.3381	10.9246	20.986
1.60066		34.5608
4.06207	5.38069
3.74917	2.8042
6.19534	4.43576
14.5784	2.27194
2.19082	5.98893
10.2216	11.6428
10.5392	31.7425
3.15669	6.05229
9.01074
3.6843	17.2633
2.61514	7.46471
6.62861	27.1434
10.8521	5.28695
18.8788	3.19427
	10.488
	10.7121
	13.2049
	13.0448
	16.0973
22.1701	20.7544	10.6193
8.20388	13.8669	29.1154
6.18706	16.1593	24.9873
5.39186	5.71937	3.3293
8.99668	12.1558	10.658
15.2759	11.0377	18.6116
4.71632	10.8216	10.4785
7.22423	16.248	1.94015
5.26565	7.75931	20.9457
5.58075	5.39544	12.3843
15.2272	21.4366	3.53057
15.5628	18.5927	2.73001
14.0983	22.8679
12.1055	3.3867	10.0227
4.34827	7.89329	27.6515
22.969	8.46205	4.83894
25.8044	29.215
26.112	2.45781	14.2716
16.3482	1.10234	17.1263
51.6311	9.08188	2.40662
30.2753	3.57458	9.56414
13.8147	13.497	1.29972
8.9241	3.25879	8.16587
13.843	1.1688	10.5053
	10.8668
13.6273	8.60921	12.7812
11.7856	13.5631	18.8676
28.0998	33.1969	16.0988
11.0708	11.4039	12.2712
10.7227	11.0249	11.3383
7.63556	1.81308	17.7428
5.73218		12.4629
3.9755	4.68522	53.8318
8.50559	4.37025	2.3241
13.0681	2.90504	11.3819
2.37994	0.901663	15.3321
18.9374		11.8204
13.3693	12.5784	5.87631
5.00618	28.2843
10.4748	10.373	3.53442
12.3724	12.6504	23.9281
7.6512	2.49268	27.7921
8.42179	30.5816	13.142
20.1051	3.71124	8.15342
22.818	9.02855	42.0186
8.56673	7.02947	2.88995
	15.2257	34.9717
5.62602	25.2721	9.34313
13.328	7.45877	7.92304
5.65361	12.657	3.89945
14.9409	13.4538	5.96584
12.5268	2.43671	10.5189
11.6983	7.32496	2.19503
8.86293	5.70855	9.54962
	11.4669	5.89463
14.9102	5.23155
14.1138	3.58196
10.551	7.31886
18.7655	9.89905
34.9928	3.88081
20.1775	8.09814
19.7846
26.6056	10.7295
18.5834	5.8009
13.6973	20.0426
8.72684
18.8624	11.7125
27.9743	18.622
26.819	6.88684
7.19623	9.21711
12.6792	2.80338
1.03169	6.43609
24.8243	2.02076
12.3595	2.75037
5.13099	7.71991
12.9039	5.35651
12.5485	25.0132
11.0362	12.3618
11.7238	1.44854
17.2011	3.16269
8.82957
26.3077
33.1443
16.6071
24.9758
4.96882
12.8466
4.23848
7.10734
8.47413
32.1312
27.1559
38.4534
9.77481
18.5188
34.8081
14.8789
2.78056
21.4502
4.9638
16.1473
14.8862
8.05107
6.49415
47.5106
11.6749
22.495
14.5711
19.4209
7.76573
1.09683
28.6433
21.0074
7.8942
21.6334
38.6267
25.2343
11.5553
32.0454
11.6958

## Sheet: k
NKT	NTC	shVcam1
34.1032	36.7904	32.056
33.5689	32.5262	31.1418
33.2858	31.1557	30.6384
31.1065	30.5197	29.7911
31.0969	30.2566	28.6687
30.6149	30.24	27.4778
29.1464	29.2322	27.0781
28.0445	27.611	26.6516
27.9803	27.5824	26.4713
27.7121	27.1932	26.426
27.6857	27.034	26.3695
27.6604	26.785	25.7025
27.2269	26.0233	25.5889
26.4863	25.4234	25.4654
26.1681	25.353	25.1291
26.1632	25.1701	25.0808
25.9131	24.7473	25.0604
25.7988	24.7056	24.9607
25.4449	24.694	24.8211
25.183	24.6139	24.4258
24.9349	24.6088	24.2366
24.8731	24.3088	23.7608
24.8647	24.3031	23.7587
24.7925	24.2064	23.7064
24.7469	23.725	23.5557
24.6835	23.7193	23.5541
24.6198	23.2638	23.3446
24.3923	23.2093	23.1946
24.331	23.1157	23.1017
24.1453	22.6337	23.0913
24.0895	22.5281	22.9397
24.001	22.4486	22.8191
23.8485	22.4274	22.5848
23.7697	22.3859	22.5758
23.7516	22.3809	22.5131
23.6773	22.3705	22.4075
23.5977	22.2479	22.1921
23.3576	22.1829	22.0119
23.2747	22.1582	21.937
23.1659	22.1241	21.9092
22.9646	22.0364	21.8338
22.9301	21.9893	21.765
22.9205	21.7996	21.7592
22.7771	21.6767	21.6954
22.7566	21.4995	21.6818
22.5796	21.452	21.3383
22.5673	21.4359	21.297
22.5146	21.1784	21.1907
22.4819	21.1483	21.1282
22.4662	21.1172	21.1129
22.4512	21.0635	21.0122
22.4377	20.8469	20.9983
22.4177	20.8129	20.884
22.3789	20.8118	20.8369
22.2855	20.7271	20.8036
22.244	20.6897	20.7527
22.2344	20.6228	20.4959
22.168	20.62	20.3581
22.1246	20.5763	20.329
22.1195	20.5627	20.1571
21.996	20.5198	20.0957
21.9818	20.4029	20.0888
21.9574	20.3983	20.0461
21.9565	20.2364	20.0353
21.8799	20.2292	20.009
21.8046	20.2284	19.9731
21.7724	20.1985	19.9598
21.7679	20.1322	19.9407
21.7174	20.0438	19.9018
21.7063	20.0404	19.834
21.6392	19.9873	19.8139
21.5744	19.9758	19.7796
21.526	19.9574	19.7678
21.5119	19.9188	19.7566
21.4622	19.9174	19.7422
21.4582	19.8866	19.6494
21.4574	19.8723	19.6487
21.3623	19.8608	19.6436
21.3491	19.7839	19.5962
21.2579	19.7245	19.5302
21.1594	19.6808	19.3865
21.1339	19.6799	19.365
21.1322	19.6793	19.2986
21.1289	19.6786	19.1607
21.1214	19.6495	19.1592
21.0892	19.6321	19.1377
21.044	19.617	19.111
21.019	19.6013	19.0946
20.989	19.5727	19.0895
20.9462	19.5661	19.077
20.8144	19.56	19.0513
20.7935	19.5554	19.0222
20.7883	19.4522	19.0207
20.7734	19.3076	18.9924
20.7697	19.2586	18.9642
20.7685	19.1651	18.9627
20.7053	19.1624	18.9054
20.7008	19.1534	18.8907
20.6977	19.1194	18.7001
20.6893	19.0556	18.6722
20.6575	18.9784	18.6271
20.6554	18.9455	18.6124
20.644	18.9319	18.5894
20.6053	18.9191	18.5267
20.6	18.8932	18.4678
20.5937	18.8929	18.4379
20.5883	18.8338	18.4342
20.5825	18.7762	18.3832
20.5319	18.7027	18.3263
20.4304	18.6754	18.2546
20.4211	18.6363	18.1481
20.3872	18.6319	18.1469
20.3807	18.6086	18.0633
20.3785	18.5819	17.9816
20.3729	18.5394	17.9659
20.3516	18.4773	17.9098
20.3448	18.4473	17.8889
20.2788	18.348	17.888
20.273	18.3096	17.8159
20.2708	18.2986	17.8008
20.239	18.2753	17.7239
20.212	18.2573	17.7171
20.1857	18.2016	17.6836
20.1213	18.1678	17.6337
20.0899	18.1516	17.5915
19.9684	18.1472	17.5859
19.9451	18.1448	17.5735
19.8959	18.1377	17.5509
19.8936	18.1075	17.4783
19.8914	18.0968	17.4585
19.8559	18.08	17.4226
19.8301	18.0331	17.4142
19.8211	18.02	17.4095
19.8203	17.9577	17.386
19.8146	17.9554	17.3733
19.7975	17.9372	17.2292
19.7833	17.9222	17.1827
19.7729	17.9206	17.1425
19.7644	17.8874	17.1196
19.7525	17.8454	17.1158
19.7431	17.835	17.0798
19.7423	17.8274	17.0542
19.7147	17.7824	17.0144
19.7129	17.575	16.9831
19.6149	17.5616	16.9655
19.5875	17.5184	16.9285
19.5586	17.4967	16.9228
19.5537	17.4736	16.8559
19.526	17.331	16.8292
19.4944	17.2648	16.823
19.4738	17.2514	16.743
19.4437	17.1304	16.7414
19.4213	17.1205	16.718
19.4047	17.0732	16.6294
19.3894	17.0676	16.6159
19.3551	16.9797	16.5863
19.3454	16.958	16.5634
19.3057	16.9462	16.5203
19.2847	16.8909	16.4855
19.2812	16.8788	16.4791
19.2538	16.8272	16.4513
19.2115	16.7739	16.4026
19.2078	16.741	16.3716
19.1766	16.72	16.3644
19.175	16.7068	16.3516
19.1438	16.6392	16.2623
19.084	16.631	16.2557
19.0671	16.6166	16.2512
19.0639	16.5953	16.229
19.0397	16.5759	16.2152
19.01	16.5035	16.1881
18.9871	16.4894	16.1793
18.9323	16.459	16.1515
18.9154	16.4528	16.1148
18.9046	16.4172	16.0114
18.8878	16.4018	15.9973
18.8866	16.396	15.9127
18.8695	16.3908	15.9059
18.8685	16.3684	15.8851
18.8284	16.3499	15.8399
18.7778	16.3307	15.833
18.7679	16.3216	15.8165
18.7396	16.3135	15.773
18.7237	16.2917	15.7505
18.7127	16.2748	15.7099
18.7126	16.2344	15.7061
18.6832	16.2343	15.6994
18.6717	16.2275	15.6902
18.6439	16.1872	15.5256
18.6376	16.184	15.5073
18.6026	16.1127	15.4943
18.5869	16.1005	15.4635
18.5768	16.0736	15.4427
18.5719	16.0703	15.3527
18.5685	16.0547	15.3425
18.5171	16.045	15.3111
18.5066	15.9947	15.2916
18.4945	15.9878	15.2623
18.4706	15.9482	15.2595
18.4571	15.9147	15.193
18.4277	15.8922	15.1715
18.4237	15.8801	15.1231
18.4112	15.8756	15.1081
18.3953	15.846	15.0976
18.3941	15.8311	15.0832
18.3813	15.8255	15.0812
18.3775	15.8112	15.0719
18.2766	15.7919	14.9708
18.256	15.787	14.9333
18.2551	15.7777	14.8744
18.2441	15.7318	14.8723
18.2277	15.7093	14.8672
18.2078	15.6824	14.8295
18.1735	15.677	14.825
18.1711	15.668	14.7392
18.1225	15.5907	14.7152
18.1207	15.5418	14.7112
18.1138	15.5152	14.6834
18.0892	15.5127	14.6476
18.0868	15.5024	14.6434
18.0705	15.4804	14.6334
18.0362	15.4086	14.5924
17.9987	15.388	14.5913
17.977	15.3716	14.5781
17.918	15.3481	14.5606
17.9104	15.3332	14.5411
17.9034	15.3212	14.5062
17.8829	15.3129	14.4787
17.8798	15.2907	14.4707
17.8794	15.2854	14.4652
17.8599	15.2471	14.4584
17.8573	15.2295	14.4564
17.8421	15.2154	14.4493
17.8353	15.2077	14.3751
17.8118	15.1062	14.3599
17.7778	15.0943	14.3455
17.7517	15.0868	14.2804
17.75	15.0734	14.2735
17.7321	15.0259	14.247
17.7206	15.0221	14.2404
17.7202	15.0201	14.2258
17.717	15.0129	14.1972
17.6907	15.0004	14.0762
17.6713	14.9762	14.0297
17.6541	14.9596	14.0093
17.6516	14.9442	13.9983
17.6512	14.8927	13.9925
17.6465	14.8196	13.982
17.64	14.8026	13.9748
17.6248	14.7774	13.954
17.609	14.7358	13.9361
17.6081	14.7223	13.916
17.6069	14.6812	13.8628
17.5904	14.6706	13.8409
17.5769	14.6541	13.8286
17.5341	14.6507	13.7897
17.5223	14.6338	13.7765
17.5111	14.6034	13.7555
17.4775	14.5987	13.7366
17.4586	14.5928	13.715
17.443	14.5746	13.6511
17.4359	14.5585	13.6288
17.4231	14.5154	13.5901
17.4083	14.4825	13.5887
17.4051	14.4766	13.5283
17.3986	14.4695	13.5048
17.3953	14.433	13.501
17.3758	14.4316	13.4935
17.3738	14.4197	13.4816
17.3719	14.3725	13.4641
17.361	14.3509	13.4494
17.3384	14.345	13.4311
17.3311	14.2951	13.4299
17.3079	14.2416	13.3763
17.2847	14.2172	13.329
17.2658	14.2165	13.3194
17.2364	14.2141	13.3174
17.225	14.1708	13.292
17.2236	14.1643	13.2431
17.1951	14.1613	13.1357
17.1662	14.143	13.1222
17.1586	14.1401	13.0996
17.1366	14.1262	13.0627
17.1326	14.1218	13.0371
17.1093	14.1148	13.0334
17.1037	14.0885	13.0207
17.1009	14.0364	13.0129
17.1004	14.0344	13.0009
17.0867	14.0294	12.9854
17.0775	13.985	12.7383
17.0647	13.9845	12.71
17.0462	13.9166	12.7037
17.0381	13.9073	12.6714
17.0008	13.8829	12.6476
16.9813	13.8808	12.596
16.9783	13.8691	12.4641
16.9448	13.8509	12.3495
16.9096	13.7382	12.2987
16.8905	13.7339	12.2965
16.88	13.728	12.2851
16.8535	13.7053	12.1392
16.8429	13.6793	12.0459
16.8288	13.6723	12.0287
16.8043	13.5749	11.9048
16.8024	13.5648	11.7452
16.7522	13.5583	11.7319
16.7271	13.5221	11.7262
16.6913	13.514	11.704
16.6773	13.5007	11.6334
16.6614	13.4939	11.5345
16.6586	13.481	11.5267
16.6582	13.4398	11.5109
16.6029	13.4036	11.5018
16.6019	13.3291	11.4924
16.592	13.3291	11.4847
16.5914	13.3251	11.4764
16.5617	13.3147	11.4501
16.5587	13.3022	11.4413
16.5544	13.2944	11.4232
16.4878	13.232	11.4002
16.4861	13.2035	11.3009
16.4734	13.2017	11.2762
16.4694	13.164	11.2402
16.4492	13.1385	11.2297
16.3779	13.1077	11.2259
16.3664	13.1068	11.1866
16.3596	13.104	11.1747
16.3488	13.0993	11.1227
16.2624	13.0352	11.0864
16.2607	13.0202	11.0557
16.2187	12.9668	11.0456
16.2065	12.9243	11.0316
16.1863	12.8336	11.0152
16.1816	12.8296	10.993
16.1664	12.8224	10.9255
16.1182	12.8049	10.8265
16.1156	12.7978	10.7027
16.0895	12.7027	10.7019
16.0309	12.6584	10.6066
16.028	12.575	10.5658
16.0205	12.5747	10.378
16.0016	12.5559	10.3499
15.9975	12.5455	10.2481
15.9836	12.5406	10.069
15.966	12.4993	10.0331
15.941	12.4676	10.0268
15.9244	12.449	9.97932
15.8894	12.437	9.87792
15.8754	12.4325	9.80976
15.8638	12.4034	9.7998
15.7919	12.3835	9.76668
15.7347	12.3648	9.60438
15.7257	12.3316	9.53886
15.6797	12.2608	9.52038
15.6224	12.2537	9.50454
15.4184	12.2461	9.43998
15.3871	12.2395	9.39252
15.3831	12.1934	9.38544
15.3706	12.1759	9.2706
15.3271	12.1682	9.24624
15.3256	12.1538	9.12918
15.3171	12.1107	9.10764
15.2993	12.0714	9.08688
15.2858	12.0546	9.08208
15.2446	11.9991	9.07866
15.2128	11.8944	9.00708
15.2101	11.8465	8.86026
15.1958	11.8459	8.76456
15.1183	11.8288	8.73714
15.077	11.8287	8.67264
15.0514	11.6545	8.65434
15.0301	11.6524	8.49066
14.9846	11.5473	8.48772
14.9615	11.5434	8.4864
14.942	11.4494	8.32032
14.9417	11.4444	8.29242
14.9394	11.4316	8.28504
14.9384	11.4145	8.27148
14.8522	11.3929	8.26698
14.8417	11.3899	8.17944
14.8388	11.3184	8.14896
14.8046	11.2991	8.11698
14.7991	11.2951	8.08788
14.7811	11.2901	8.06088
14.768	11.228	7.96704
14.7289	11.2201	7.92606
14.7151	11.169	7.92522
14.7001	11.1654	7.86564
14.6875	11.1641	7.85478
14.67	11.1493	7.83228
14.6418	11.1337	7.82922
14.5508	11.1316	7.67448
14.5391	11.124	7.66356
14.5361	11.0851	7.65372
14.4902	11.0581	7.54092
14.477	11.0176	7.49418
14.472	11.0112	6.99846
14.419	11.0101	6.93594
14.4021	10.9673	6.86964
14.3493	10.8988	6.79974
14.3313	10.8452	6.48714
14.225	10.8317	6.3453
14.2132	10.8282	6.33522
14.198	10.8047	6.21864
14.1716	10.7759	6.20724
14.1271	10.771	5.81397
14.1188	10.7551	5.81166
14.1131	10.7004	5.78374
14.1053	10.6981	5.77102
14.0976	10.6856	5.60053
14.0531	10.6805	5.39156
13.9947	10.6778	5.20853
13.9511	10.6126	5.19167
13.895	10.5699	4.99058
13.8478	10.5193	4.5548
13.8463	10.5133	4.35593
13.8189	10.5077	4.32884
13.8173	10.5017	3.88202
13.7813	10.4995
13.7809	10.4862
13.7447	10.4569
13.742	10.409
13.737	10.3474
13.698	10.3117
13.6214	10.2746
13.6207	10.2569
13.4497	10.2437
13.4269	10.2425
13.4235	10.2375
13.4051	10.19
13.3929	10.1636
13.2534	10.1582
13.019	10.1513
12.9086	10.1437
12.8761	10.1422
12.8633	10.0768
12.8631	10.0418
12.8351	10.036
12.7994	10.0216
12.699	9.987
12.6346	9.93756
12.562	9.92292
12.4906	9.9141
12.4609	9.8541
12.3235	9.74754
12.2924	9.71184
12.2675	9.70284
12.2548	9.48822
11.9732	9.45918
11.8573	9.4071
11.8243	9.3621
11.8219	9.3471
11.8098	9.32508
11.7437	9.31002
11.6947	9.25776
11.6777	9.25548
11.6537	9.18594
11.6212	9.162
11.3367	9.11958
11.132	9.11478
11.1265	9.0195
10.9298	8.99508
10.8597	8.94204
10.8336	8.93946
10.7207	8.9283
10.7167	8.8632
10.7164	8.76168
10.5912	8.71548
10.4933	8.71422
10.0576	8.67846
9.66894	8.6148
9.52914	8.5788
9.51102	8.5032
8.94756	8.47626
8.7324	8.43948
8.4591	8.37024
8.41608	8.367
6.7356	8.32434
3.18632	8.31132
	8.3019
	8.217
	8.17368
	8.16396
	8.1231
	8.01942
	7.93374
	7.85412
	7.854
	7.82802
	7.82184
	7.81638
	7.80462
	7.72758
	7.62792
	7.6071
	7.5924
	7.51866
	7.46274
	7.42296
	7.40916
	7.38654
	7.33026
	7.29816
	7.24806
	7.2405
	7.18512
	7.14552
	7.13502
	7.12596
	7.08702
	7.04496
	7.03212
	6.92244
	6.86016
	6.84174
	6.80334
	6.76002
	6.70584
	6.68712
	6.5034
	6.1758
	6.09012
	5.9567
	5.94943
	5.93346
	5.84529
	5.84058
	5.80065
	5.72554
	5.66779
	5.64774
	5.59541
	5.51404
	5.48989
	5.42657
	5.39494
	5.18189
	5.13845
	5.02975
	4.9847
	4.94801
	4.84879
	4.82609
	4.78232
	4.75926
	4.21617
	4.12095
	3.869
	3.8153
	3.77362
	3.66074
	3.5923
	3.36511
	3.01

## Sheet: m
GFP	CDC42/GFP
7.02653	5.91341
1.00302	4.27303
2.3954	7.0323
2.22573	2.22558
6.77357	1.45069
3.51206	5.45971
1.20959	6.93823
2.98145	3.00126
1.04963	4.70864
1.86902	3.10971
3.31051	3.9085
4.64866	13.7694
8.84846	8.83904
2.53526	4.84783
1.6168	6.11111
5.3641	6.44523
6.37483	3.88469
5.86057	3.77261
4.76807	8.61929
2.94374	5.26207
5.24991	4.2797
3.27078	16.8609
3.93048	6.87225
5.56485	7.28422
2.68541	4.60485
2.20631	3.64983
4.1532	4.57649
4.79442	10.7204
3.51545	3.84438
4.17978	7.2965
1.36997	7.62466
2.10669	1.64967
2.97207	2.81755
0.669047	1.94398
7.67921	2.05433
4.80996

[truncated: 5 more sheets: n, p, q, r, s]
