# Supplementary material for: Motility and tumor infiltration are key aspects of invariant natural killer T cell anti-tumor function
Source: Nat Commun. 2024 Feb 9;15:1213. doi: 10.1038/s41467-024-45208-z (PMC10853287; doi:10.1038/s41467-024-45208-z)
Supplement: Supplementary file 11 — Source Data [file 41467_2024_45208_MOESM11_ESM.zip › Fig.7 source data.xlsx]

## Sheet: e
Normal				IgG				Anti-VCAM1

## Sheet: g
Normal	IgG	Anti-VCAM1
7.36614	2.72809	2.25424
7.05135	4.22693	2.15407
5.61427	0.180278	5.29241
9.32706	2.52881	1.55563
1.99251	1.40869	18.2304
8.18411	0.957549	4.6789
3.56741	2.27015	8.1004
2.69474	2.30556	13.545
5.3528	2.05039	4.18808
8.96172	1.85699	25.0642
8.65954	2.48966	8.75957
7.23622	2.79508	6.26279
5.90021	2.38799	12.7768
3.13904	4.00126	1.3372
9.87294	4.74435	0.824621
5.7659	4.28823	12.3746
6.02071	5.08035	10.113
2.20327	7.52663	13.4981
5.31699	1.58685	7.62497
15.9079	5.66766	4.13885
13.4321	1.98013	12.8888
6.9325	5.12519	2.44641
13.4989	0.750733	36.4197
7.89699	0.909725
0.514198	4.23396	2.71065
6.42826	3.22008	0.927847
1.40911	4.05365	11.3733
4.78138		7.07407
0.510784	2.1459	2.18195
4.60017	9.01563	0.531413
3.0054	3.9195	17.3984
7.06473	0.396989	2.69258
3.46144	6.07845	4.98401
4.981	1.12379	8.34051
1.86604	4.41	2.70599
4.86296	0.774661	0.617171
2.47202	1.60312	3.98497
5.91277	2.2912	1.10073
0.594643	5.49869	5.76281
5.61145	0.568243	4.622
9.43021	0.18868	13.2031
9.71648	0.900056	0.453431
15.1238	0.967678	2.75182
3.27054	1.66865	2.54183
14.2222	2.09067	0.955196
	1.96581	4.18693
4.81481	4.59308	7.33215
2.24368	0.761577	21.8284
5.67242	1.31381	1.90444
12.096	3.41147	3.60035
7.63489	1.93039	1.12178
3.33431	0.203961	4.68855
5.92871	1.36015	11.8052
7.88105	1.15395	5.09651
3.65761	3.42235	6.27331
3.38402	2.01534	18.7366
0.04	0.88
6.41265	0.657951	6.68682
5.22567	2.9014	1.20503
2.11237	5.01997	11.7559
5.73694	2.84176	13.6243
1.87949	6.65555	5.17116
5.94757		8.84328
6.54591	3.4796	2.2655
3.16526	1.09	12.2522
3.79863	24.0601	17.2416
11.2068	13.537	4.18688
14.3543	5.30004	1.45794
6.05587	8.08507	3.26535
9.03613	3.63551	1.60003
4.82867	0.666033	0.524976
6.36	17.9052	3.66197
4.5444	1.18	22.9464
5.89607	8.70009	3.54265
0.412311	0.148661	10.4652
3.54519	2.88772	2.07386
6.77422	17.5362	10.2463
5.93253	3.28445	3.13847
4.14571	7.85491	0.806226
	12.627	10.2568
2.3208	14.2571
2.98972	3.00801
8.85032	0.934933	10.8117
9.0323	9.6896	18.0685
4.47036	3.7683	24.7477
2.21452	2.04453	1.43265
9.26175	4.40223	15.4521
2.04167	19.6085	37.9346
4.03113	7.41771	7.13123
6.22936	2.18406	31.9565
8.18309	1.90095	1.0002
0.904489	1.14909	18.211
0.80025	5.40107	38.9008
3.99249	14.2714	20.1902
3.2067	18.7517	16.1566
9.2527	10.7409	1.61047
0.03	10.7866	10.657
3.86595	27.9115	37.6175
7.06825	22.7634	23.7299
7.89639	23.4846	3.17
7.06317	0.574543	11.9622
3.88104	6.67724	1.8527
4.16923	1.64924	42.7354
3.24452	1.13177	17.9718
5.99336	4.71963	11.9247
4.13402		0.778203
4.13402		27.0646
	6.75741	20.0704
5.17768	2.34625	4.83228
5.24976	10.4642	14.7028
5.69141	8.60698	22.7063
5.59454	5.5111	11.6307
7.83719	1.44845	0.75
13.3102	7.24365	15.6688
6.53444	3.58113
8.8873	0.7245	4.09
8.094	1.60801	9.02386
4.55412	1.85973	1.43122
7.55092	2.56827	6.34162
2.04277	0.401123	7.93083
4.20905	0.713442	26.5142
0.834326	0.824621	5.25643
5.16981	2.39008	4.0078
8.33645	8.12525	29.6575
1.68155	0.32	2.45864
3.43372	2.16012	14.8365
8.05844	2.66085	17.9775
2.64047	3.22368	33.5871
8.07252	0.421545	2.4965
7.09369	5.74312	1.77564
13.0923	2.52248	6.13294
7.80728	2.1772	21.3407
10.7009	5.7854	22.5713
9.10838	0.660303	10.5327
4.11247	9.57739	5.88361
5.29283	2.10642	5.3226
2.57233	0.721803	6.31333
4.07462	4.34751	8.66058
5.61288	1.22919	2.30903
8.02735	3.87083	6.90018
2.09275	1.89655	17.9416
3.16897	0.458039	28.0091
5.07342	1.87243	0.42
8.84038	2.65949	11.0134
12.0013		1.52712
3.14721	19.9826	17.9821
15.3294	7.98865	4.38029
14.8755	1.29201	29.8415
8.02185	8.07708	2.14709
9.8462	0.236008	2.20511
7.45185	3.77938
7.33485	2.00592	9.42753
4.69834	0.751665	35.1567
12.9794	28.6205	16.6704
7.49761	2.74416	1.3315
13.6529	12.3739	33.1262
4.898	7.75001	1.08977
2.97321	0.814678	42.6641
0.233238	2.59509	1.23709
11.6178	0.79404	1.51605
8.19866	5.36263	1.61245
6.95457	1.97773	3.89129
3.03449	5.86806	1.5138
2.37065	1.19641	2.84788
6.5625	0.986712	0.32573
5.92111	3.04777	13.716
7.16536	2.1349	10.4196
10.5058	17.2239	10.9249
9.25449	17.8966	22.5934
13.0634	1.77859	1.00005
5.12519	7.13042	2.86007
3.02524	0.557853	4.25624
12.6343	7.29025	18.3233
5.06099	1.72586	4.04678
2.84823	0.761643	1.74402
3.55563	5.65099	2.23607
3.22374	13.4318	4.61736
	0.79555	2.54018
10.7641	9.61002	10.0396
11.1989	19.403	12.0024
9.26547	1.28413	1.35207
3.97283	1.56042	27.3071
3.71005	2.74416	7.64932
8.41865	7.66188	1.26606
17.326	0.563028	4.1991
7.40625	0.35171	3.6817
17.5374	3.49367
9.60463	2.36172
8.47918	0.600833
3.75123	2.39107
7.59466	1.00419
20.9788
8.00743
18.6563
0.816149
1.71073
8.24963
12.734
11.5508
16.164
10.81
5.09354
7.86344
8.88087
9.87516
2.45522
3.90128
18.9225
8.84317
3.33038
21.0974
6.01748
6.40125
6.05192
12.1343
7.21055
7.06181
5.93566
7.10775
20.2117
16.6629
7.42948
8.07759
4.86087
5.61669
3.88738
1.73787
3.80494
11.1467
1.67872
17.2211
7.7525
15.0843
0.603738
5.7406
5.48114
5.77679
5.187
8.513
1.60415
2.49161
12.0096
8.17509
6.14733
14.408
17.417
1.5331
6.76225
9.71491
2.97397
7.52213
16.0262
9.55697
6.72108
10.189
11.99
4.84605
9.42262
9.29622
4.21296
10.4887
6.91466
1.55682
14.874
11.3638
4.27566
4.65563
2.31234

## Sheet: h
Normal	IgG	Anti-VCAM1
18.0777	12.0366	11.3921
12.4187	8.00592	13.5003
19.0119	16.2129	9.50388
16.3127	9.07476	8.08872
17.4898	14.717	11.191
17.8667	16.2404	19.5741
12.2382	10.0979	9.21342
15.8878	6.71484	7.04994
20.5782	7.95114	11.9158
13.0084	11.9843	11.163
16.5193	11.4638	12.277
16.2064	6.4257	10.9261
16.3766	12.3116	12.7531
18.3952	3.60665	4.47464
15.691	14.2099	13.7113
16.9622	5.6842	5.85562
21.1885	17.7514	12.3093
15.2748	14.7586	6.0612
15.8338	12.3418	8.3352
18.9685	11.0607	13.7092
19.8044	10.959	10.8474
16.3586	11.8775	9.31446
15.4418	11.3121	12.0628
16.3609	5.26741	9.20628
16.3907	8.90574	11.0492
17.5694	10.6126	7.53528
9.59298	11.4261	8.7321
19.0345	8.8725	11.3737
17.882	9.1908	10.2112
15.6634	4.06019	12.7303
16.2441	11.2487	15.7533
20.6937	6.12876	17.4869
16.9403	32.3206	14.5357
19.8207	6.7446	7.04952
19.7468	21.2018	13.3024
15.9615	11.1785	11.1193
14.7392	6.89448	12.7937
16.7404	13.1205	8.77134
17.2117	29.9669	11.4251
22.4145	8.49048	24.7554
16.8051	12.2391	8.80014
15.8035	5.49764	11.0596
17.7007	6.6138	19.097
17.8691	6.59034	15.4186
28.124	13.9027	11.3731
21.3463	8.42376	14.6012
22.8162	6.55446	5.42103
19.3491	9.50712	12.9606
17.6074	5.41885	14.9596
17.4949	10.8799	12.1074
17.8768	4.31276	13.7561
20.6892	6.37248	17.861
17.5065	6.45354	11.7531
19.5315	16.4824	12.8911
15.2516	10.5645	14.7126
14.1211	7.70766	13.4551
13.786	12.6661	6.77454
17.338	10.1519	7.76352
16.7357	7.08708	6.95418
18.7303	9.01152	16.5531
22.3081	9.03066	5.70657
18.8046	10.2046	8.5374
25.3921	11.2499	5.13198
14.849	9.28098	7.43184
16.2884	15.0421	11.9003
15.7213	6.8403	23.8305
13.9435	12.6801	14.2489
15.9661	15.4429	16.4432
15.7185	14.7548	12.3099
14.0315	10.0261	9.48102
12.8737	10.539	10.9024
15.9782	17.0947	13.7693
13.0267	17.7388	10.4867
15.8239	13.6611	9.31554
12.8008	23.1407	5.68157
18.3018	22.2042	11.752
15.4721	6.45366	5.84386
18.9056	11.0337	10.9041
13.5889	11.0784	10.083
15.8191	9.36156	14.1188
19.8356	13.4873	18.8216
15.5113	13.2272	19.5612
14.9785	8.48088	24.2339
27.2375	11.1567	12.9049
17.7454	7.93698	19.6265
13.8704	13.6996	20.8453
17.8352	16.7025	9.47928
15.0637	7.87512	9.38742
19.4038	18.3951	15.2079
16.5571	9.74328	12.6138
23.0243	5.77651	11.665
24.0207	10.1389	14.0252
20.8969	7.893	10.6954
16.1962	15.9804	9.46668
19.2383	15.7034	10.4887
15.7652	10.6858	16.8459
28.5613	10.8139	13.2616
15.9679	7.09854	14.1323
15.4869	6.98658	11.6037
14.0397	9.07494	16.4396
16.2458	13.5682	17.077
14.747	13.1665	10.8615
22.0532	12.2731	10.9536
22.5008	5.88017	16.5877
21.3896	11.2415	14.2418
14.5082	15.9389	6.87174
16.9317	12.4873	14.0716
29.816	11.4574	13.7098
28.5525	7.4592	5.89251
18.51	9.8637	8.0655
20.6978	5.72684	7.20738
18.9688	11.9299	14.4426
16.5298	14.9026	9.96276
16.6477	5.27926	9.87564
14.6945	13.2499	15.5027
16.2044	11.4645	12.5587
15.7424	11.3122	11.1542
16.8335	14.9721	11.3893
16.1534	7.67196	13.7572
19.0197	9.33426	14.3245
14.721	15.1643	10.397
14.8214	24.3222	16.0663
16.2315	13.7218	11.2559
16.3628	19.077	8.80296
18.344	13.9211	14.4976
15.7471	11.1842	19.4917
14.485	8.88042	12.4162
17.8294	15.7795	11.2758
18.1243	10.8436	19.6429
12.9867	6.82188	17.7764
15.5641	9.75432	6.79902
10.5609	8.44458	14.5726
17.5837	8.82408	9.70902
19.543	17.2645	19.5598
15.4598	10.1914	10.2818
23.6125	6.84936	10.6309
16.1348	9.19524	9.3765
19.3552	13.539	17.4607
22.5635	14.4368	24.8414
21.3803	9.60852	13.8266
18.0871	16.2844	8.83026
17.4714	31.3321	7.72332
17.2001	11.2301	7.12524
14.9128	11.783	12.7903
17.9669	12.26	17.7007
12.434	14.1217	10.3433
18.3415	23.786	16.3406
22.2628	11.3633	12.6656
17.2037	10.2888	5.42032
14.5086	6.58158	15.6061
14.1642	12.5258	12.5285
19.1429	7.13016	9.498
16.0048	9.44424	6.3756
6.52878	16.5803	6.4209
16.9671	10.7482	12.8222
18.6693	9.75126	11.7501
14.5229	12.9535	11.9545
15.3937	11.4848	11.9579
16.1017	6.20298	14.3905
16.0522	9.4239	14.9797
18.4433	13.3752	19.5616
16.4478	9.4785	15.1655
15.9124	10.0724	11.5703
16.5563	19.3118	13.1899
14.8928	6.40758	17.0806
17.9823	9.13086	15.1121
15.2956	9.1428	10.582
14.8248	8.10228	9.2406
15.3948	6.15432	20.0588
14.8081	8.7768	18.229
16.8855	17.0291	12.8455
18.1262	13.0417	20.873
18.2369	15.8332	19.1128
14.9929	12.2455	15.469
15.3392	10.2686	16.174
14.9137	12.5036	16.3351
14.0927	9.0501	14.6659
15.0478	15.1264	17.6054
16.7491	10.3819	9.6741
13.4351	17.957	17.58
16.0471	16.613	16.3307
15.2978	12.6164	12.596
16.8839	14.1562	14.3557
15.1435	8.0472	7.39272
14.4604	13.3735	6.75822
17.0561	13.39	17.4473
17.2022	12.5064	15.6778
18.7348	8.03562	8.76186
16.6493	10.754	10.7972
15.4027	5.24808	14.7477
13.4488	10.6195	14.5629
19.3366	7.64448	10.5804
16.8905	10.1303	10.173
32.2574	15.5474	18.9281
15.5832	15.9556	8.60676
16.8036	10.9439	5.75279
15.3215	12.7791	14.3404
19.5934	6.22476	9.86952
19.6082	13.3209	13.8196
17.1281	11.7037	15.2312
5.30107	7.4862	6.9849
13.5904	6.23016	12.4844
18.6341	9.90564	12.3521
16.3724	5.8585	13.0516
15.4172	13.8033	16.0583
16.2081	6.408	11.146
19.9742	11.9393	5.33742
15.6852	9.12564	15.2241
16.459	12.3881	16.2693
16.271	6.63354	13.3987
18.8384	12.0496	12.7817
15.8515	7.31346	4.80733
14.3948	12.4039	10.9787
23.6749	8.27592	16.6935
15.9311	9.82386	13.6652
17.4218	15.0737	11.6137
21.7149	12.7552	14.6993
18.9004	14.8457	18.4525
15.8766	9.47592	6.5889
15.161	14.2006	11.9598
14.1423	12.7222	13.8283
16.2344	14.1907	12.5806
20.8351	15.0368	14.3159
10.359	7.05618	11.9589
15.7499	10.6167	16.1216
18.7473	26.2846	18.4945
20.9902	14.9199	19.5316
24.0842	15.5444	12.063
15.8125	17.7451	12.3694
14.7844	18.1659	7.44498
14.1173	6.69012	17.0081
14.2866	11.5489	11.8075
20.1043	9.31662	9.83424
23.2316	5.97958	14.429
14.5087	10.4602	5.12074
10.1095	11.5346	14.3149
21.2948	18.2759	14.267
19.0971	6.73344	10.9144
21.1775	9.94902	12.7096
19.8214	7.29366	14.3904
17.5306	15.726	14.4511
18.3004	6.42264	9.20328
17.7612	9.24654	10.8495
13.6762	16.2808	8.84244
16.4557	14.6687	12.1891
14.5023	9.27132	17.0644
19.5985	9.80844	12.8425
13.6775	7.704	14.0857
16.81	11.1886	14.4522
17.9446	11.5381	14.131
15.4779	7.79454	12.2494
15.8595	6.10194	14.0814
17.4761	9.79632	13.5775
20.8878	5.25322	5.68102
12.347	5.26231	13.6454
16.9082	9.4647	6.32964
14.6048	13.1441	17.5735
16.1684	13.3528	13.3044
17.7383	7.62786	5.6551
18.9004	5.91821	21.2425
16.0464	9.41406	14.3918
22.0891	6.52458	5.71655
16.145	6.00546	15.7312
20.6078	9.12	7.74072
15.4382	13.6306	15.1451
10.1621	8.07198	14.1078
17.0305	12.7572	15.2224
18.234	10.4433	9.49356
14.0701	10.1157	17.294
16.6697	9.66282	15.8681
16.7861	15.5174	16.9786
10.5062	6.83256	15.4634
14.1413	9.42	19.4891
16.3744	11.2743	23.9915
16.8217	7.64172	7.57824
14.1703	23.7141	16.3811
23.4869	11.7095	9.93228
17.5534	10.3775	8.87934
20.615	8.59026	10.6667
16.8942	8.67552	14.4571
18.3307	19.2168	16.9818
20.2498	17.4186	13.9201
17.4699	8.6586	11.7566
15.1456	7.64994	19.4588
17.7569	30.6413	19.636
11.8971	15.3788	8.49528
16.2419	19.6989	6.8034
17.3418	9.44112	7.95816
16.6812	13.9263	12.3549
15.5788	14.0995	15.5184
18.7796		12.4625
16.7754		17.9159
20.1452		17.087
17.0828		16.5255
15.3473		9.87738
15.5036		6.69192
17.4875		7.76046
15.6451		11.8958
15.9908		15.2272
15.3096		19.8969
18.7067		15.1111
17.2592		19.8468
15.1377		9.58752
14.7712
16.4025
18.4937
15.4053
16.9343
15.9545
17.8463
14.4932
14.327
16.2463
25.2367
19.7054
13.7753
15.2279
16.6178
17.4305
13.1657
15.7648
16.6597
16.7074
17.7347
16.8665
19.4506
15.1297
16.39
18.1023
24.2218
17.0309
18.6698
20.0924
20.1815
23.51
17.6424
17.1964
19.296
17.3112
13.5029
17.686
17.3866
17.8588
20.486
24.0759
18.2464
23.954
17.9554
13.5776

## Sheet: i
NKT	IgG	Anti-VCAM1
195000	140287	152245
193000	126841	176296
185000	113920	174116

## Sheet: j
DMSO				ZCL278

## Sheet: l
DMSO	ZCL278
4.81798	2.33754
3.67833	6.14027
11.3162	12.2512
5.48293	6.50787
3.93066	6.19771
6.97287	3.66154
6.21151	5.10883
6.46675	10.9802
3.70086	9.16673
7.8781	7.8121
4.18708	11.3035
6.28758	5.25951
5.2576	4.81416
9.72109	8.50002
4.38292	8.96975
11.5421	6.76192
5.49659	8.26395
7.74209	2.74962
3.5756
1.13508	0.988989
3.43338	9.8813
4.63816	9.22436
7.36539	2.54167
17.0058	4.48379
4.62018	2.68561
7.31386	4.72789
9.35694	9.43241
4.95645	13.2606
10.7797	3.70109
4.76155	2.50008
3.19157	4.85412
3.29771	9.70856
0.708802	6.13299
0.848528	7.42348
	2.36212
5.65191
6.86283	5.93956
3.31837	7.66204
6.85193	2.68561
8.80956	9.31625
5.18868	1.74
10.5638	0.98
2.57029	2.45538
1.92354	2.68777
9.62125	6.32479
6.30384	12.1568
5.52181	4.3419
8.86353	5.45554
0.518556	7.68784
7.22031	5.69944
3.04179	0.575847
2.61773	4.55482
5.84439	11.9225
1.45908	6.92477
4.06602	4.0826
12.5904	15.8934
5.63494	2.61765
10.3547	0.31241
5.44265	4.07082
3.7902	2.46221
5.18854	7.67075
6.42087	6.45368
3.09743	6.7292
11.1979	4.564
9.61676	16.313
13.3295	1.80967
4.17809	0.656049
3.97529	9.3256
9.61153	12.4029
6.53077	5.39559
4.68125	4.26878
3.69628	4.65399
4.57095	10.2651
4.55412	14.0659
11.4004	12.4106
1.32382	13.667
0.786384	3.89225
9.74205	14.8556
3.71431	7.508
4.10742	8.29286
16.6107	4.2154
5.86638	16.3803
6.07697	1.81041
	5.25525
10.8997
8.8971	12.7211
6.13082	1.77775
6.05648	4.72563
2.27	3.29387
6.97828	3.86621
9.31494	10.6565
14.4251	2.40684
3.31766	2.21289
6.1003	2.34401
0.228254	5.0561
4.31543	10.0464
4.75432	4.39182
3.20131	3.5301
7.33774	4.45372
2.14311	3.23155
4.86004	6.2301
5.46611	7.2548
3.16337	5.8764
2.77238	2.18577
2.17265	1.67335
5.33488	2.62155
6.46579	6.48154
5.90539	0.34
10.3098	4.43847
0.17	8.70093
3.7789	4.94716
6.70314	6.38521
8.13668	2.15629
13.7145	5.65
4.61108	3.45151
4.97293	1.47054
3.8058	4.55281
6.68357	10.2448
4.25131	5.86079
7.84727	5.00924
6.44512	1.54324
6.89073	3.20156
3.15197	2.24207
	2.46812
6.63834	1.09859
1.61186	4.56207
4.28924	2.26108
8.51279	0.861626
10.9314	6.38
1.52398	3.65137
14.6963	2.92884
4.83468
2.05526	5.06395
10.5129	5.59937
3.06438	1.17393
4.70408	8.17863
1.22184	13.131
4.06133	0.995038
4.72738	14.7088
12.5718	2.82597
3.8544	4.28193
15.7559	4.17479
3.82251	4.5004
4.14609	1.29387
3.6004	13.2813
3.05655	3.87536
7.49837	2.85077
0.51614	2.4418
5.2136	7.54499
5.49659	1.59424
8.72983	2.6337
1.44554	2.72
5.44	6.81296
5.86409	3.63324
1.10223	4.93243
2.41868	7.6269
7.79693	6.84346
7.66942	9.20765
5.74161	4.0413
6.69669	9.11356
2.81114	4.1002
4.33377	1.81108
3.04559
7.73036	2.35296
1.81041	1.27393
11.5412	2.43822
6.03738	4.7223
	9.64342
4.90494	5.73582
4.4847	9.3487
17.6168	3.8504
8.24624	4.42041
3.90288	4.40459
2.31821	1.93982
7.6973	4.73565
1.9895	1.9639
2.81311	2.64577
10.4898	7.38675
3.06653	9.92333
6.80247	5.44059
8.34641	1.70658
11.9376	8.52951
11.0463	4.52994
8.71858	7.82982
8.8955	3.95505
6.59785	1.53587
7.64084	3.33017
8.35649	11.6851
5.192	4.42127
10.2293	2.19764
4.27102	3.08883
4.74611	7.4069
9.02233	4.39114
10.0514	6.28666
0.796304	4.48363
3.82655	5.93354
8.63521	7.34017
21.6005	0.202237
	3.90155
13.8606	3.75494
3.69437	5.63579
9.62549
4.89183	2.13825
9.92429	4.37723
5.55922	7.87119
2.72683	6.72063
4.77624	5.3463
7.19603	3.16897
8.86129	3.77874
4.39114	1.12178
9.92406	2.42547
4.13943	2.89353
7.25017	5.93006
4.34425	5.55537
9.80816	4.33447
8.19127	7.22156
9.93793	4.50721
6.20101	4.43842
17.8995	8.80062
10.5158	5.53849
12.4392	7.21069
3.50143	4.88365
7.01783	8.71617
4.49444	5.81437
14.3466	1.42088
6.10902	2.96068
8.0089	8.82816
3.77327	7.88701
2.88368	13.082
6.26259	2.67925
6.32437	2.20429
11.516	5.01462
7.00817	4.27187
8.25399	5.23924
9.97938	10.3126
14.9564	10.2577
10.3281
5.50091
16.4249
6.50001
13.4928
9.0279
5.99737
4.63418
5.71018
17.7297
10.3819
1.33417

## Sheet: m
DMSO	ZCL278
17.756	19.3983
16.4147	14.3139
15.5155	16.2955
17.2033	15.0165
17.2372	14.8566
16.2097	13.2813
15.0056	14.5373
17.051	15.684
16.0074	12.9875
16.6496	12.6775
13.6263	13.9546
18.2898	16.754
16.8021	12.3636
16.1635	17.3209
19.604	17.7488
16.0541	16.1981
10.5961	12.9425
16.8561	17.4824
18.3233	14.4191
16.9941	14.7929
14.2164	13.4027
13.7996	16.1884
20.8985	14.7962
16.0203	13.68
14.3648	12.4756
16.4108	14.2148
14.9617	15.7823
15.7826	18.7636
11.2252	15.3892
32.319	16.5749
17.143	13.4612
17.5411	22.2281
15.2357	13.4071
13.8975	17.0587
21.7161	16.6464
16.2629	13.5558
19.7718	20.9857
17.7544	13.8433
14.5924	14.7887
15.8688	17.1881
15.7314	19.6993
17.5639	18.7012
17.8951	18.0865
	16.5844
15.6684	16.336
15.7518	14.2241
17.0433	13.122
17.4283	11.6677
18.1115
17.5486	14.3497
16.5782	16.2539
9.25854	12.8226
7.4001	13.5289
18.6331	11.6797
15.9114	15.688
13.45	15.3383
15.6713	13.9401
15.4451	16.1837
15.5501	15.1637
16.7613	11.3741
14.0376	16.553
14.6498	18.0088
19.6508	12.6446
15.5942	14.7998
15.4798	12.7627
16.1884	12.7568
14.7737	15.9898
15.3012	12.5565
16.135	15.6094
14.7499	15.8339
16.7933	15.2663
21.2854	16.6948
17.6158	16.5687
16.2356	19.7379
20.3814	14.6023
14.4817	14.7848
16.5039	14.7719
16.0877	11.9801
14.0389	15.8336
16.4719	16.988
12.6864	12.6409
18.1587	14.835
15.3676	14.1196
16.3768	16.2234
16.2521	16.9423
18.6217	16.9124
17.9208	13.3773
18.273	10.8113
15.1878	17.6749
15.1007	12.589
14.0471	14.9207
17.1041	13.8509
17.0212	14.7764
19.0618	14.8727
16.8527	22.8784
19.5439	19.8354
13.4013	16.8941
19.9626	10.3591
16.3383	14.5365
20.3066	14.9572
16.4167	12.7921
16.312	17.8419
20.0762	23.9874
19.6022	16.5537
17.0738	15.3764
	19.8757
17.9217	17.7416
15.924	18.1127
19.0474	18.9775
19.7197	17.2129
16.2803	11.8278
16.318	16.1746
15.1756	13.6484
20.7867	17.1192
15.4846	17.5727
18.2078	14.5987
16.4347	20.5567
14.7238	14.2062
21.4229	16.4334
13.4521	10.9703
15.4395	13.542
15.0647	14.596
18.5101	14.2609
21.9206	18.3163
14.8501
15.986	13.6849
14.8744	15.9887
5.02384	16.9097
20.3431	17.1491
14.1344	19.6144
17.3291	15.4365
9.59424	16.2038
12.5416	16.0645
17.845	15.8158
12.2685	11.0071
15.1137	14.9887
14.1304	11.854
15.8778	15.8246
16.533	18.8261
23.4521	15.2292
12.223	19.4912
20.2152	13.1975
15.3485	17.6729
16.8865	13.5456
17.9203	14.6995
21.3607	10.9557
14.1527	15.632
13.3162	15.7671
16.9087	15.9414
17.805	17.9014
17.7118	17.4083
21.4715	17.0965
	16.4515
16.0547	14.9753
17.5884	19.8767
16.4361	14.2343
18.0258	14.6627
19.1402	16.8337
16.3687	17.3504
21.4732	16.2988
18.2501	16.0344
19.3309	17.5601
19.4086	15.928
14.1837	15.6563
15.2044	12.2294
16.1228	16.7841
15.2979	14.2124
13.1249	16.1429
15.5638	30.275
15.9847	22.7449
17.702	23.7122
16.1986	10.6448
14.1989	14.1208
16.8712	13.9157
16.412	15.7324
19.2635	20.107
13.712	25.0368
16.5363	19.4065
16.8821	12.0543
15.2503	20.0589
15.1778	10.4901
17.5282
19.6102	14.3178
16.3589	16.7415
16.5428	14.5634
20.599	12.4417
15.6002	18.2788
11.7517	14.6395
16.1171	16.5206
17.928	17.1877
17.9119	17.4356
18.8131	7.96266
21.8272	14.1693
20.1946	17.4132
15.9573	18.0394
15.8231	17.3984
22.1655	14.1748
13.0643	13.0162
13.1267	16.3158
16.72	10.6269
18.6115	16.9208
22.961	20.6186
16.0332	15.0601
16.279	14.8198
17.8299	21.9129
16.7167	23.6479
15.8308	11.9429
13.4906	18.8231
20.0899	15.7855
20.4796	16.6673
20.1324	22.616
17.7589	12.3786
15.9296	12.4139
13.5064	15.5098
15.7679	15.824
16.8674	13.7168
14.9517	13.5923
18.3064	15.4917
	15.1614
19.2515	31.9673
16.1805	15.774
16.0604	14.837
15.2943
16.0765	16.1659
16.1884	15.2148
18.8079	17.9773
16.732	15.7859
18.8841	15.1031
18.7826	16.3489
15.6151	14.8294
15.8109	17.2262
14.6792	14.5967
16.2661	15.0238
15.4257	14.6171
18.8149	14.238
16.5056	12.442
17.5919	13.331
15.6038	18.0582
13.1	12.0779
16.4314	14.875
16.0103	16.8361
16.0243	17.2792
17.4978	17.0168
15.948	13.4987
15.3242	14.4196
16.9922	17.1372
18.1891	13.8932
19.5123	13.242
17.2911	15.1103
16.6826	16.2388
17.8576	18.0606
18.9231	16.3958
21.3119	16.2055
16.072	20.557
18.9812	18.4324
23.8044	21.7202
17.5033	10.9963
16.1221	14.5183
22.9737	17.3406
17.0321	18.9364
22.3231	18.1414
19.1483	18.0632
20.4638	18.8687
	19.5758
15.9409	19.0103
29.8375	17.2678
19.1137	21.703
16.4864	20.3026
24.7616	16.0745
20.0544	19.609
16.2298	16.8508
16.1894	22.1203
14.6531	17.0204
15.6955	15.9451
18.0355
16.6641	13.9553
18.0768	17.9247
17.2784	16.5757
16.1644	14.0224
15.2076	14.7352
17.1415	14.5386
18.9822	19.4096
15.8086	14.0464
16.9969	14.5433
17.5103	17.874
16.4315	17.6114
14.6969	14.9424
15.1622	12.974
20.4834	13.3948
15.4336	21.3979
17.2919	14.8927
13.439	19.2417
18.04	17.6724
17.2804	14.8047
15.7486	17.3086
15.2029	14.1625
15.7313	14.0965
18.1385	11.4997
16.8073	19.6013
19.7608	14.1095
15.9652	17.6482
15.3474	15.2837
21.3915	18.7519
19.7931	18.9432
20.1409	20.2973
19.7889	15.8501
22.2368	19.6818
28.795	19.1107
15.242	23.0879
19.01	17.8169
15.9093	18.2616
14.7451	18.2549
23.7902	13.9999
20.7625	16.4855
16.6955	17.2418
16.9247	15.1976
23.9861	14.4579
20.6375	23.3302
16.9912	20.6016
16.9408	21.1096
24.1695
20.3869
25.3305
18.4129
16.157
18.917
18.138
17.8169
18.9125
35.0037

## Sheet: n
DMSO				ZCL278
iNKT	HeLa.hCD1d

## Sheet: o
DMSO	ZCL278
100	30.7692
75	60
83.3333	62.5
100	40
80	28.5714
60	44.4444
75	60
83.3333	75
75	40
71.4286	50
83.3333	80
100	22.2222
75	22.2222
100	33.3333
100	42.8571
80	25
63.6364	71.4286
66.6667	42.1053
50	28.5714
75	25
66.6667	33.3333
71.4286	25
42.8571	37.5
75	66.6667
100	75
90	50
53.8462	33.3333
75	44.4444
55.5556	50
46.1538	26.6667
72.7273	25
57.1429	55.5556
75	50
80	27.2727
100	25
100	50
100	20
66.6667	40
42.8571	16.6667
100	44.4444
66.6667	50
40	30.7692
75	22.2222
	28.5714
	22.2222
	25

## Sheet: p
DMSO	ZCL278
9.395	6.362
12.148	7.825
19.01	7.494
25.157	17.043
29.064	11.977
8.226	7.214
16.756	7.937
8.257	6.919
11.9	15.098
18.165	6.428
14.863	7.503
14.981	5.434
7.684	6.449
27.003	9.783
23.338	9.708
21.833	6.884
	7.678
17.592	9.769
12.619	12.488
10.625	10.01
13.125	11.865
8.18	9.216
30.31	14.07
16.249	12.658
29.787	12.61
16.327	13.998
17.067	4.456
9.475	9.499
	5.219
14.009	9.712
20.989	8.201
24.047	11.878
10.284	13.331
29.001	14.563
11.058	5.772
17.466	7.005
16.885	12.175
15.079	6.478
15.623	7.967
16.283	7.96
8.974	5.587
12.567	11.405
10.808	7.639
10.252	6.804
17.922	4.985
12.898	7.931
20.614	7.917
8.507	10.744
22.525	8.471
14.037	8.537
24.455	10.125
14.595	9.593
11.532	5.583
21.784	8.018
	4.676
6.947	7.38
7.532
12.594	13.285
18.35	12.433
8.766	13.266
6.372	8.67
10.6	8.58
16.475	7.53
12.492	15.543
10.822	12.825
14.207	15.168
12.641	6.25
26.859	12.516
11.373	9.202
9.47	17.21
10.748	6.515
9.142	13.57
13.917	14.137
14.683	9.389
11.753	13.885
10.785	12.535
14.885	11.587
12.964	7.663
23.797	9.253
8.677	13.299
17.106	9.682
7.955	8.344
10.839	13.481
12.719	10.548
17.09	11.892
16.911	8.164
18.536
12.87
20.332	9.144
9.474	8.662
	11.576
21.853	12.379
15.596	11.3
17.127	10.01
5.754	11.146
14.224	6.351
10.996	14.638
18.511	9.191
26.067	15.234
19.426	11.391
25.882	13.105
25.043	11.853
18.104	11.503
12.835	10.129
12.086	14.709
11.886	7.224
12.353	9.007
15.06	12.318
16.599	11.872
13.589	6.447
17.919	14.208
14.39	8.75
10.671	5.87
18.425
14.386
5.491
8.913
16.16
18.106
12.394
11.323
15.772
28.303
16.682
11.683

[truncated: 5 more sheets: q, t, u, v, w]
