# Supplementary material for: Motility and tumor infiltration are key aspects of invariant natural killer T cell anti-tumor function
Source: Nat Commun. 2024 Feb 9;15:1213. doi: 10.1038/s41467-024-45208-z (PMC10853287; doi:10.1038/s41467-024-45208-z)
Supplement: Supplementary file 11 — Source Data [file 41467_2024_45208_MOESM11_ESM.zip › Fig.8 source data.xlsx]

## Sheet: c
NTC+PBS	NTC+iNKT+aGC	shVcam1+PBS	shVcam1+iNKT+aGC
1.5441	0.742	0.7413	0.4212
1.2044	0.7387	0.7295	0.3583
1.0508	0.7114	0.6792	0.2544
0.8845	0.6035	0.5539	0.1655
0.8801	0.5531	0.5114	0.145
0.8243	0.4755	0.4445	0.0405
0.9809	0.5396	0.4748	0.6913
1.4134	0.886	1.1708	0.1079
1.1362	0.835	1.3043	0.1991
	1.3764	0.1581	0.1776

## Sheet: d
Times（Day）	NTC+PBS									NTC+iNKT+aGC										shVcam1+PBS										shVcam1+iNKT+aGC
10	106.09	225.776	193.602	72.4916	119.303	228.651	180.883	130.476	166.483	133.969	55.3668	124.21	84.0072	169.572	78.3405	107.908	205.385	94.4987	118.47	47.7218	109.147	60.1476	147.42	203.564	153.35	129.334	191.269	131.079	93.2198	88.5223	99.3738	81.0556	179.966	120.724	150.658	47.1906	55.3767	132.646	88.2688
12	118.567	231.99	149.157	130.929	156.107	268.477	223.158	193.676	165.885	107.195	84.1042	94.435	109.396	176.247	70.136	117.893	249.187	98.7056	146.221	58.1762	93.8696	78.8544	165.574	262.735	157.905	147.141	306.109	163.375	91.114	74.9001	84.1154	73.6653	204.342	103.823	112.501	52.35	44.5596	98.6958	89.8938
13	94.8111	166.76	120.754	112.085	181.266	215.728	266.895	155.81	163.105	85.2979	111	119.086	92.2325	127.442	110.426	79.7237	233.089	95.4873	142.293	108.607	107.26	55.1111	152.523	191.379	186.93	181.387	282.709	145.013	89.9006	81.0503	75.5847	103.257	210.221	64.9271	124.727	33.2916	31.6081	106.571	78.4722
15	133.083	208.774	213.114	143.113	195.629	329.166	330.635	192.432	191.811	129.042	117.894	161.327	67.9907	207.913	184.931	109.63	213.877	117.576	163.491	48.4801	200.719	35.769	149.556	223.282	192.888	155.074	281.117	166.961	137.892	116.191	78.7401	92.2371	261.093	85.0606	137.218	31.9312	35.5814	156.156	95.0212
17	146.441	189.076	158.51	139.91	210.391	349.77	350.314	242.281	184.283	131.354	162.12	146.427	112.186	178.404	153.975	112.503	257.709	116.344	133.991	131.242	293.196	38.0975	162.238	221.073	229.264	193.43	314.318	191.731	106.072	130.704	72.6012	75.5238	279.659	113.331	164.389	36.4928	53.8208	110.562	104.081
19	156.815	171.696	197.5	198.111	371.805	483.287	573.627	301.467	304.794	135.839	211.717	171.429	141.249	268.796	225.95	116.77	264.969	93.5584	185.938	132.527	324.258	37.531	165.148	272.795	228.072	201.724	338.105	189.321	77.9625	110.229	55.9195	117.649	207.477	106.708	156.141	78.7621	44.3576	119.246	118.077
21	233.484	201.51	253.519	213.844	494.178	523.775	573.18	383.31	302.945	208.478	319.653	260.862	245.152	372.688	214.609	183.17	232.566	86.0931	201.816	117.578	368.139	58.56	208.308	406.599	306.289	289.925	338.732	268.282	93.2401	178.832	85.4192	106.927	301.527	123.674	231.185	101.538	41.2642	101.67	130.671
23	326.536	247.647	296.951	270.521	677.32	795.673	771.181	495.786	437.313	238.507	352.995	409.047	312.668	577.048	314.546	258.068	328.693	76.2048	467.191	243.077	702.512	51.8787	280.236	490.869	382.324	409.072	526.946	350.561	170.912	245.841	46.7279	132.921	184.167	349.222	234.527	134.384	82.7847	178.456	222.066
26	616.181	469.114	560.055	469.298	1196.65	1182.09	1327.85	903.967	594.509	447.313	572.025	742.976	478.211	1036.76	652.331	430.118	539.612	131.698	526.42	292.041	862.692	67.5032	448.198	733.896	607.191	583.41	894.45	612.53	281.697	416.782	58.5617	267.411	599.827	285.642	279.814	255.336	127.579	320.752	443.765
29	801.902	734.912	758.272	722.333	1583.99	1605.64	1927.09	1246.94	848.602	687.16	899.989	1199.15	751.703	1530.85	844.604	618.65	783.528	187.224	625.973	409.009	1155.32	90.1013	545.785	943.018	831.132	821.384	1137.59	793.39	387.279	601.837	147.178	330.773	695.733	471.404	390.971	374.9	137.78	391.938	519.551
32	1409.97	1130.93	1107.9	882.068	2874.37	2462.88	2226.09	1904.92	1544.84	1173.37	1394.66	1852.71	820.026	2460.85	891.425	773.754	1087.86	252.872	1017.43	668.536	1674.41	84.1007	822.083	1482.07	1199.79	1484.85	1869.37	1088.99	702.084	1016.93	208.416	606.286	975.433	716.891	539.88	452.699	229.489	685.322	841.592

## Sheet: g
IgG	Anti-CD49d
1.1129	0.6621
0.7615	0.7003
0.9742	0.784
1.4837	0.4627
0.6935	0.9191
0.9363	0.5098
0.7671	0.5025
1.6327	0.7549

## Sheet: h
iNKT transfer
Times（Day）	IgG								Anti-CD49d
0	0	0	0	0	0	0	0	0	0	0	0	0	0	0	0	0
7	212.471	123.227	131.065	166.865	100.378	152.968	117.806	94.0879	158.905	95.5714	103.617	178.204	126.885	135.252	91.267	119.246
9	215.248	123.723	167.805	226.535	118.625	132.651	113.588	157.584	150.078	132.431	108.643	138.493	119.456	145.246	107.663	156.966
11	231.399	150.375	179.176	264.136	144.196	162.928	133.086	175.33	137.714	133.463	116.721	159.778	145.994	143.464	109.203	201.27
13	259.459	136.483	177.192	365.043	132.258	231.067	154.378	172.045	155.177	124.114	131.718	148.776	166.709	156.927	97.6712	200.511
15	307.211	182.614	227.648	370.125	170.183	247.476	175.118	256.669	191.255	163.96	189.537	159.99	185.146	175.096	93.4885	207.185
17	300.608	210.391	238.189	556.965	193.152	320.767	173.83	279.893	159.604	166.822	197.518	148.988	208.8	175.589	105.264	168.545
19	404.669	282.808	306.92	657.32	225.115	398.842	258.956	389.411	224.968	206.361	297.906	194.308	279.48	230.831	90.3861	228.814
21	585.57	387.398	483.353	898.816	248.929	585.315	361.322	656.543	347.353	278.618	351.972	252.33	373.752	260.69	190.515	319.649
24	880.489	636.295	739.052	1486.34	508.364	945.515	536.22	996.871	471.392	465.578	504.005	304.169	582.055	323.156	270.274	550.687
27	1128.58	764.569	920.778	1795.55	613.503	1201.17	770.836	1285.24	552.418	688.69	685.866	375.247	825.045	484.794	390.624	646.945
30	1580.36	917.903	1380.84	2102.4	803.06	1539.93	1061.38	1792.56	705.231	740.423	914.844	458.64	1138.07	617.612	492.586	896.53
No iNKT transfer
Time (Days)	IgG						aCD49d
0	0	0	0	0	0	0	0	0	0	0	0	0
5	103.709	175.688	157.107	114.984	115.472	154.99	112.625	94.2026	184.041	143.752	142.93	102.254
9	167.668	299.991	243.163	183.966	231.531	186.584	180.572	165.657	299.944	185.415	228.66	240.323
12	278.437	428.81	271.731	273.034	359.115	268.453	191.697	207.77	371.958	219.684	175.985	211.175
15	291.484	665.192	296.074	375.43	465.599	354.615	228.041	359.151	472.758	394.967	232.004	463.686
18	481.014	1023.59	448.699	512.131	556.712	400.574	251.992	521.643	545.604	590.476	284.272	569.014
21	665.866	1555.09	652.125	727.651	788.359	574.219	375.418	686.544	737.639	920.224	424.607	927.317
24	863.752	2125.22	832.389	1302.75	1207.81	889.952	511.338	927.825	1126.82	1450.81	639.248	1231.11
27	1399.59	2628.39	1345.01	1865.05	2129.16	1323.54	790.641	1650.29	2078.79	2161.93	1233.57	1840.31

## Sheet: i
iNKT			CD8 T			NK
IgG	Anti-CD49d		IgG	Anti-CD49d		IgG	Anti-CD49d
0.3656	0.38598		7.69588	9.3738		1.08305	2.76454
0.38171	0.56916		5.39081	14.7798		2.25837	2.41177
0.31709	0.37968		11.4838	15.82		1.75905	1.78094
0.32144	0.38743		10.584	10.2714		1.72973	2.52903
0.35302	0.98413		13.0524	18.2476		0.637989	2.32235
0.16074	0.35616		7.58157	9.752		1.52555	1.65921
0.40216	0.57078		8.60988	7.44732		2.10133	1.95872
0.34437	0.56668		6.90506	15.081		1.2309	2.21691

## Sheet: j
iNKT			CD8 T			NK
IgG	Anti-CD49d		IgG	Anti-CD49d		IgG	Anti-CD49d
10.2	13		30	40.7		4.5	13.3
5.26	6.53		32.2	27.6		5.86	4.17
5.11	7.06		30.5	27.1		6.13	12.2
8.17	11.1		32.2	38		8.95	9.14
6.29	7.87		34.1	32		4.26	7.74
2.39	11		18.8	40.8		3.67	7.7
9.05	18.9		25.6	45.2		5.33	14.5
1.31	7.24		21.3	35.4		5.55	4.32

## Sheet: k
DC	Macrophage	Monocyte	Tumor cell
340	731	731	40
521	415	843	72
508	283	954	81
257	342	656	5
106	721	773	159

## Sheet: n
IgG	Anti-VCAM1	Anti-CD49d
1.5588	0.7782	1.4188
1.2673	0.3382	1.0287
1.1764	1.2513	0.6868
2.25	0.357	0.9355
2.0543	0.5748	1.1938

## Sheet: o
Times（Day）	IgG					Anti-VCAM1					Anti-CD49d
0	0	0	0	0	0	0	0	0	0	0	0	0	0	0	0
7	82.1852	73.8111	96.7629	157.414	70.5726	147.375	53.3362	78.5201	96.6983	106.55	134.78	52.7701	77.898	65.6667	65.0163
9	163.903	148.125	129.773	417.099	123.278	72.8678	98.6884	153.49	96.6001	189.622	224.637	57.0327	105.663	133.113	165.734
12	293.944	323.297	250.179	835.008	258.129	112.456	149.003	297.932	136.593	194.234	410.862	103.003	234.998	187.91	304.255
15	726.018	424.131	336.934	1312.77	620.757	281.341	292.791	545.056	212.541	422.274	675.817	238.592	412.845	521.952	294.306
18	1377.3	1035.04	910.558	2318.49	1542.32	783.486	382.596	1367.5	361.985	475.668	1250.08	759.66	1122.88	982.877	851.5
20	2013.2	1272.18	1398.72	3374.49	2164.65	1003.64	701.688	1715.49	638.45	962.693	2025.02	1253.35	1325.06	1675.95	740.476

## Sheet: p
iNKT			CD8 T			NK
IgG	Anti-VCAM1	Anti-CD49d	IgG	Anti-VCAM1	Anti-CD49d	IgG	Anti-VCAM1	Anti-CD49d
0.177891	0.38655	0.3283	6.93034	12.6273	8.92976	2.45106	1.64069	0.95676
0.255287	0.2057	0.44414	17.0067	9.4435	11.5644	1.20474	1.2529	0.68716
0.56871	1.32048	0.28064	15.5394	19.7286	11.3133	0.83514	4.38588	1.07871
0.22698	0.1164	0.22128	8.9046	7.1586	3.11636	1.25371	1.0185	1.0142
0.1347	0.16235	0.37002	5.37004	5.3098	6.44011	2.87361	1.719	1.46246

[truncated: 4 more sheets: q, s, t, u]
