# Supplementary material for: Motility and tumor infiltration are key aspects of invariant natural killer T cell anti-tumor function
Source: Nat Commun. 2024 Feb 9;15:1213. doi: 10.1038/s41467-024-45208-z (PMC10853287; doi:10.1038/s41467-024-45208-z)
Supplement: Supplementary file 11 — Source Data [file 41467_2024_45208_MOESM11_ESM.zip › Fig.9 source data.xlsx]

## Sheet: c
Cd1d1fl/fl+NTC	Cd1d1fl/fl+shVcam1	Lyz2cre Cd1d1fl/fl+NTC	Lyz2cre Cd1d1fl/fl+shVcam1
1.5292	1.1408	1.524	0.455
1.8174	0.9451	1.5887	0.6238
1.6391	0.9094	1.4672	0.4614
2.2927	0.7535	0.9404	1.0692
1.835	1.5445	0.6982	0.6843
1.6416	0.8044	1.1005	0.6912
1.7151	1.098	0.9664	0.1827
1.434	1.2474	0.7368	0.6289
1.8341	1.065	1.0584	0.3854
1.7209	1.459	0.8484	1.0481

## Sheet: d
Times（Day）	Lyz2cre Cd1d1fl/fl+shVcam1										Cd1d1fl/fl+shVcam1										Lyz2cre Cd1d1fl/fl+NTC										Cd1d1fl/fl+NTC
0	0	0	0	0	0	0	0	0	0	0	0	0	0	0	0	0	0	0	0	0	0	0	0	0	0	0	0	0	0	0	0	0	0	0	0	0	0	0	0	0
8	112.075	77.8398	190.803	116.413	89.2147	255.062	93.2648	118.583	70.3328	144.994	175.213	191.887	98.9117	132.626	96.1305	149.021	155.76	231.987	237.925	157.196	222.433	287.926	198.254	242.275	120.791	234.212	150.371	250.034	328.148	139.42	118.484	214.877	272.866	269.326	174.121	154.119	178.179	164.615	192.562	140.335
10	138.986	116.678	312.996	231.238	109.423	309.703	113.029	140.193	70.7146	196.108	259.643	381.678	111.603	223.301	148.076	155.838	264.946	335.91	386.443	306.308	322.752	518.422	393.119	341.735	128.256	290.479	161.341	301.047	408.423	190.06	160.741	267.424	422.63	285.719	258.334	265.009	313.553	185.189	344.686	254.329
12	184.145	96.2499	323.448	313.422	126.414	360.473	99.3485	106.515	72.3937	232.442	262.357	454.21	85.2764	242.573	177.54	112.147	253.214	421.757	269.276	255.232	452.431	424.129	497.685	309.703	152.164	276.459	137.498	241.592	401.48	161.258	179.871	378.84	633.096	396.905	321.763	298.464	246.15	189.951	289.769	225.588
14	220.742	93.7427	340.654	291.272	100.026	246.83	111.283	105.58	75.1839	209.654	261.663	432.199	112.607	280.035	197.328	175.882	312.409	401.068	300.687	317.126	285.285	514.138	479.824	269.82	123.098	257.629	168.667	263.302	397.118	163.051	199.839	305.009	429.071	346.24	412.141	309.378	228.718	167.736	388.53	271.273
16	159.058	142.048	340.756	407.209	180.31	353.395	102.297	169.706	78.5128	330.677	360.447	566.782	148.391	344.989	230.603	217.94	347.038	496.057	443.127	314.054	650.045	572.375	393.837	282.216	170.59	316.842	184.524	308.317	388.314	172.852	198.722	318.115	504.37	442.624	475.545	357.693	348.88	250.778	488.834	314.503
18	135.014	115.181	396.625	380.724	182.736	302.954	101.722	126.264	76.8263	374.421	418.065	466.905	153.73	332.777	461.381	313.409	437.807	566.513	451.619	291.871	912.717	728.387	491.868	229.35	179.878	336.483	193.635	235.362	425.596	171.26	282.776	363.866	630.186	679.245	557.958	434.338	426.934	288.5	639.952	455.749
20	108.499	181.712	430.801	531.418	242.45	466.254	103.732	131.517	109.811	361.451	494.741	515.565	254.313	368.611	374.973	267.926	471.732	581.782	366.331	570.324	870.221	754.677	539.839	297.391	168.204	341.133	237.191	291.081	428.14	245.377	404.209	397.047	761.412	768.159	714.16	472.175	486.213	398.604	475.389	425.514
22	142.918	189.527	416	582.744	293.891	355.074	114.955	247.646	164.456	549.496	527.57	512.647	330.329	495.635	537.237	404.025	498.693	586.566	451.493	720.78	1256.88	867.449	662.147	315.588	184.754	367.956	240.307	480.222	483.492	262.732	413.684	622.99	736.47	871.583	884.747	503.039	619.593	470.544	716.229	518.083
24	156.291	267.978	489.784	796.364	423.401	465.616	135.253	279.583	235.429	667.545	673.436	587.351	353.483	554.7	810.753	574.29	677.643	696.717	591.57	843.635	1334.83	1188.3	836.335	338.207	183.551	405.923	299.857	524.732	706.164	381.961	706.912	809.129	873.994	1173.58	1154.01	824.42	1041.72	605.07	934.664	728.548
26	224.953	341.23	473.756	1154.74	697.462	692.448	135.696	311.024	275.023	941.282	813.595	775.02	519.671	792.171	989.746	774.5	861.77	856.549	790.542	1071.59	1410.03	1408.03	1029.44	462.226	207.927	604.673	445.23	604.413	805.094	490.498	915.316	1228.36	912.639	1336.88	1275.4	943.109	1104.83	902.266	1044.4	957.08
28	357.246	437.488	606.292	1329.08	546.157	925.59	138.611	443.811	333.779	1091.64	1221.58	1017.05	585.533	832.291	1293.19	807.74	1079.97	1173.1	1029.73	1333.23	2007.72	1867.91	1336.55	475.399	222.859	819.625	461.974	563.937	800.563	626.561	1057.16	1652.76	1122.86	2052.75	1854.1	1430.93	1643.17	999.798	1503.82	1554.43
30	345.681	581.872	479.965	1809.65	715.578	931.86	176.542	619.321	398.244	1430.66	1463.64	1146.25	858.712	724.39	1856.24	1103.96	1312.82	1531.52	1290.11	1623.04	2155.69	2198.04	1945.44	694.664	402.663	1124.24	824.416	631.53	1119.04	624.704	1454.27	2323.88	1563.9	2913.28	2533.69	2159.5	1767.04	1328.53	2355.35	2017.05

## Sheet: f
DMSO+IgG	DMSO+Anti-VCAM1	PLX3397+IgG	PLX3397+Anti-VCAM1
0.9853	0.982	0.7829	0.8203
0.8002	0.8687	0.6896	0.3194
1.2861	0.5071	0.6629	0.7745
0.9806	0.6523	0.7038	0.3921
1.0071	0.6723	0.5313	0.5131
0.844	0.9993	1.0934	0.7105
0.9246	0.4271	1.0477	0.5795
1.5893	0.9029	0.3998

## Sheet: g
Times（Day）	DMSO+IgG								DMSO+Anti-VCAM1								PLX3397+IgG								PLX3397+Anti-VCAM1
0	0	0	0	0	0	0	0	0	0	0	0	0	0	0	0	0	0	0	0	0	0	0	0	0	0	0	0	0	0	0	0
4	48.7227	65.68	41.1833	43.8468	66.3087	77.2038	59.0459	55.5819	48.3442	42.8771	70.8328	53.6537	57.896	67.5559	49.2891	114.251	111.582	53.2314	25.3955	121.347	62.2376	37.507	44.9112	70.7949	61.2349	44.6363	57.2867	64.5734	43.724	40.9317	34.8241
8	145.928	147.13	173.116	123.875	136.146	143.853	116.132	242.795	138.816	233.398	88.128	95.1312	225.747	149.591	139.386	103.814	187.538	118.457	76.1848	127.819	147.834	115.429	133.69	108.427	103.478	133.419	133.434	105.452	113.578	85.3423	63.4207
10	185.509	156.712	244.887	145.596	178.222	184.145	157.278	276.541	142.498	226.423	96.6118	82.1372	204.449	151.257	105.546	128.793	215.955	127.222	83.72	180.3	177.367	146.245	152.414	122.591	124.012	169.418	147.027	120.075	152.66	83.362	54.5977
12	244.973	254.919	257.051	205.551	197.598	170.3	122.355	371.716	198.324	223.946	119.246	129.07	210.45	195.845	116.212	170.218	254.099	134.696	103.582	217.423	149.762	221.802	183.127	128.617	139.525	191.33	180.863	119.417	200.469	149.88	86.6053
14	244.124	272.43	277.998	228.822	221.61	235.241	214.649	408.782	249.536	264.979	149.762	134.166	216.861	218.164	128.575	186.897	301.924	160.858	155.021	198.62	222.072	299.2	251.102	140.545	156.646	172.169	200.285	112.318	208.899	136.964	106.353
16	260.9	264.488	396.952	254.037	252.192	281.572	233.998	454.201	292.665	245.989	157.979	151.743	267.686	297.825	158.782	222.569	328.797	154.27	157.642	275.762	206.854	248.738	284.13	131.136	149.958	204.025	227.383	129.281	214.16	147.499	117.504
18	309.169	299.604	453.555	317.835	296.55	324.951	239.477	691.232	370.881	307.561	160.74	213.823	264.191	393.813	158.189	311.905	378.197	261.01	265.921	253.461	245.241	407.809	334.162	178.936	292.465	196.856	252.786	136.85	236.017	171.724	141.756
20	356.707	302.541	628.915	453.666	295.615	367.182	303.574	759.319	352.909	305.515	130.053	265.3	263.081	524.98	197.232	346.161	430.476	240.413	250.439	241.693	206.704	538.913	357.258	171.282	304.697	195.676	346.938	181.59	278.927	241.323	202.99
22	458.908	425.82	653.101	532.987	346.962	389.561	373.424	960.446	532.844	425.811	183.061	353.959	308.988	509.102	228.58	500.624	536.985	381.859	350.326	335.628	279.417	604.85	519.086	267.542	351.397	234.955	383.22	205.282	268.079	242.185	252.267
24	611.557	473.887	861.854	624.403	416.503	494.789	457.294	1128.85	603.316	444.417	219.325	462.828	358.801	727.997	258.467	659.866	548.357	385.838	406.506	388.565	331.495	711.098	674.405	323.551	415.03	290.783	516.934	262.823	371.336	250.501	321.48
26	779.725	662.083	1090.7	829.999	589.148	703.337	614.419	1529.22	897.151	578.342	338.385	635.123	516.649	855.37	369.452	893.109	816.755	500.8	586.135	572.365	473.53	880.017	918.23	503.747	532.719	344.034	588.95	371.964	417.682	451.18	371.211
28	914.907	1156.57	1492.54	1050.14	676.891	893.626	930.651	1767.45	1091.54	762.023	489.617	778.606	668.48	1116.29	511.783	1192.23	942.034	715.911	738.786	789.542	648.461	1188.76	1053.22	516.397	975.006	514.875	868.728	481.863	525.738	442.317	630.785
29	953.663	1270.25	1425.29	1131.91	746.948	1017	1151.77	2050.73	1191.27	881.519	539.7	897.205	784.373	1389.89	575.497	1254.48	1108.35	588.499	876.55	824.91	668.289	1220.69	1123.5	546.534	885.769	519.766	951.213	483.329	657.471	577.374	673.266
