# Supplementary material for: Motility and tumor infiltration are key aspects of invariant natural killer T cell anti-tumor function
Source: Nat Commun. 2024 Feb 9;15:1213. doi: 10.1038/s41467-024-45208-z (PMC10853287; doi:10.1038/s41467-024-45208-z)
Supplement: Supplementary file 11 — Source Data [file 41467_2024_45208_MOESM11_ESM.zip › Supplementary Fig.4 source data.xlsx]

## Sheet: b
NTC	shVcam1
17.3233	27.8433
18.0667	31
14.75	25.3667

## Sheet: c
NTC	shVcam1
90.8	88.5333
87.7333	76.1
98.6667	97.7333

## Sheet: d
NTC	shVcam1
182.545	227.539
117.495	160.905
124.999	183.293
228.58	181.587
224.249	183.6
168.654	238.495
107.714	87.3333
120.035	130.919
110.842	164.824
166.292	201.439

## Sheet: f
IgG	Anti-VCAM1	Anti-CD49d
26	19.2	19
21	16.7	17.9
22.3	16.3	16.3
13.7	15.1	19.9
13.6	14.7	19.7
13.7	14.8	19.6
15.8694	13.4528	11.2778
12.8083	12.2444	9.58611
10.7139	11.7611	9.18333

## Sheet: g
IgG	Anti-VCAM1	Anti-CD49d
38.1261	41.6652	42.8717
37.3217	40.3783	41.9065
38.9304	37.8848	42.2283
48.58	43.26	48.58
48.65	42	49.21
47.88	41.93	47.39
35.8	37.6	41.2
38.1	38.2	41.9
37.6	37.6	42.2
