# Supplementary material for: Motility and tumor infiltration are key aspects of invariant natural killer T cell anti-tumor function
Source: Nat Commun. 2024 Feb 9;15:1213. doi: 10.1038/s41467-024-45208-z (PMC10853287; doi:10.1038/s41467-024-45208-z)
Supplement: Supplementary file 11 — Source Data [file 41467_2024_45208_MOESM11_ESM.zip › Supplementary Fig.5 source data.xlsx]

## Sheet: a
NKT	IgG	Anti-CD49d
42844	19979.5	25046.5
41218.5	17419.5	28263
46467	17555.5	24774
56895	16154	23332
57192	15469	26151
55594	14933	22697
58072	12800	36572
62916	21610	36622
58206	19968	24648

## Sheet: b
DMSO	KX-01
51821.7	44330
54013.1	44495.7
52030.5	43168.2
51988	41853
51305	39765
50121	40817
54708.3	43188.2
56337.7	44668
49917.8	47118.5
