# Supplementary material for: Motility and tumor infiltration are key aspects of invariant natural killer T cell anti-tumor function
Source: Nat Commun. 2024 Feb 9;15:1213. doi: 10.1038/s41467-024-45208-z (PMC10853287; doi:10.1038/s41467-024-45208-z)
Supplement: Supplementary file 11 — Source Data [file 41467_2024_45208_MOESM11_ESM.zip › Supplementary Fig.6 source data.xlsx]

## Sheet: b
Normal			IgG			Anti-VCAM1
iNKT	HeLa.hCD1d	MDA-MB-231.hVCAM1.hCD1d

## Sheet: c
NKT	IgG	CD106
100	44.4444	23.2558
66.6667	18.1818	31.5789
71.4286	25	44.4444
62.5	13.0435	22.2222
66.6667	25	47.0588
100	44.4444	50
60	18.5185	39.1304
62.5	9.52381	45
37.5	6.89655	24.1379
71.4286	25	62.5
57.1429	8.82353	10
71.4286	10	56.25
44.4444	20.8333
57.1429	21.4286	75
50	5.26316	50
80	15	40
37.5	33.3333	66.6667
60	28.5714	37.5
57.1429	37.5	21.4286
55.5556	50	33.3333
57.1429	33.3333	33.3333
83.3333	22.2222	56.5217
41.6667	50	33.3333
50	20	40
50	60	63.6364
60	66.6667	66.6667
41.1765	50	41.6667
55.5556	80	33.3333
62.5	33.3333	38.4615
66.6667	33.3333	35.7143
53.8462	37.5	38.8889
50	33.3333	50
61.1111	12.5	35.2941
41.1765	40	37.5
75	28.5714	41.6667
64.2857	12.5	45.4545
33.3333	20	50
66.6667	27.2727	37.5
63.6364	18.1818	33.3333
53.3333	35.2941	52.1739
	30.7692	30.7692
	12.5	28.5714
	33.3333
	27.2727
	35.7143
	28.5714
	40
	14.2857
	27.7778
	36.3636
	0
	40
	21.0526
	25
	20
	9.09091

## Sheet: d
NKT	IgG	CD106
24.083	21.233	12.214
24.264	10.176	22.614
18.462	10.487	13.751
30.345	10.585	22.715
37.291	5.754	12.518
15.933	11.291	15.774
21.689	9.439	9.903
12.752	7.288	14.269
10.802	8.037	19.584
12.624	24.498	9.571
17.695	14.462	14.585
13.395	12.455	17.89
30.194	9.513	14.109
12.529	9.694	30.855
13.162	25.616	12.611
22.044	12.444	18.132
20.316	14.312	25.576
14.161	20.49	22.165
23.281	12.717	28.306
34.541	18.619	19.793
24.795	17.626	24.275
15.521	10.719	26.29
27.476	8.235	25.698
43.262	12.004	17.228
16.887	14.017	15.255
27.205	12.484	20.573
24.882	7.919	22.141
20.151	10.416	32.431
10.069	9.744	15.697
21.56	16.018	11.248
13.392	10.956	33.047
29.554	14.728	8.423
30.056	6.507	4.993
12.95	11.936	9.978
35.923	14.509	11.447
19.184	17.883	14.027
31.023	12.422	13.729
23.352	15.6	12.133
23.819	13.816	14.619
21.389	11.567	18.204
29.102	14.532	19.934
19.646	9.925	19.793
24.435	6.215	20.485
24.416	10.466	23.829
49.12	3.967	10.855
23.103	11.975	19.785
29.299	7.043	11.747
35.383	15.607	13.477
28.377	7.118	8.286
23.491	6.681	9.669
22.868	8.879	8.481
16.459	14.252	15.151
42.489	10.423	9.286
25.353	10.53	10.712
17.277	12.825	15.296
23.318	13.046	6.299
29.343	17.779	19.182
24.25	34.254	21.568
31.169	20.697	15.308
42.381	15.065	9.182
33.739	13.627	30.251
20.963	25.297	22.882
16.557	14.845	15.629
28.95	12.121	14.472
25.047	13.52	15.593
15.399	15.36	21.282
26.071	28.621	8.988
19.266	6.902	10.309
21.22	9.075	18.07
26.398	24.474	9.941
15.225	11.417	13.43
15.327	13.237	14.547
30.989	11.555	19.522
33.535	20.562	18.017
35.74	12.259	13.053
45.254	9.694	11.597
16.064	8.221	21.442
25.084	26.098	15.14
27.763	16.577	13.885
11.854	13.253	16.03
10.1	12.396	17
28.514	23.197	26.577
14.498	8.589	22.633
32.01	12.54	14.823
28.702	8.496	7.29
20.154	8.556	8.961
21.171	10.4	13.378
18.63	10.203	10.214
23.151	12.275	11.566
41.107	11.778	10.336
21.604	11.947	9.46
21.856	10.545	12.441
16.901	21.692	24.377
18.67	9.909	16.675
8.887	6.584	41.626
11.654	10.097	17.479
10.911	14.282	20.356
13.296	12.971	13.938
20.155	13.566	12.292
16.673	14.419	13.336
19.589	10.908	13.676
8.943	12.588	13.288
19.468	8.961	8.934
10.888	9.311	11.118
13.677	9.369	9.694
20.472	8.075	11.706
9.807	7.392	10.088
22.171	10.361	24.483
11.809	4.985	16.85
13.789	24.426	18.53
21.047	15.613	8.639
7.682	10.872	9.819
11.043	15.304	7.043
9.473	14.036	13.596
14.387	14.576	9.987
15.957	4.972	11.122
10.822	9.474	9.735
11.363	8.584	15.347
11.213	14.666	25.949
18.6	9.306	26.867
38.315	16.479	15.491
15.275	11.076	9.397
14.381	7.458	8.713
12.826	8.709	13.213
8.549	8.701	17.029
14.066	10.736	17.029
7.338	11.673	10.753
9.138	6.606	12.319
17.459	11.982	14.128
11.442	11.204	16.034
14.236	6.431	14.932
13.066	7.067	13.603
11.283	8.473	11.823
10.733	13.112	17.169
9.649	7.442	18.178
31.069	14.384	12.68
12.904	11.321	11.566
10.178	8.49	10.011
23.05	10.121	10.194
16.767	11.115	11.995
10.849	4.835	12.916
16.596	7.709	12.312
18.484	7.928	9.151
19.901	6.065	12.263
13.859	10.799	7.705
9.441	9.308	15.848
10.072	4.038	9.911
11.541	13.391	11.937
9.495	7.524	12.048
16.457	14.097	9.614
16.737	6.183	17.868
11.893	11.738	16.557
8.791	7.961	11.469
11.606	12.057	9.188
12.057	17.778	9.704
9.285	9.908	15.075
12.907	13.001	7.493
15.711	8.406	15.627
12.777	9.1	12.106
17.43	15.306	13.489
10.275	9.464	14.391
13.911	9.301	11.428
6.02	12.926	14.5
36.167	7.991	20.226
9.086	4.859	8.865
8.772	15.501	9.625
10.095	13.896	13.798
11.65	10.415	8.669
8.568	8.111	17.903
7.667	10.376	19.736
16.904	6.424	36.004
23.062	10.977	16.502
9.069	19.106	8.644
12.595	9.11	7.09
16.121	7.739	11.236
14.219	10.218	9.396
7.841	7.33	20.818
18.058	5.066	15.397
14.924	7.513	15.48
14.268	5.589	11.84
28.605	6.715	18.473
17.104	9.481	14.081
19.672	6.752	10.115
16.721		10.59
14.748		12.979
8.19		12.379
14.2		8.438
6.199		11.021
6.245		11.269
12.516		12.14
13.191		22.3
9.28		15.393
10.475		8.032
10.253		8.859
12.275		10.657
11.776		11.087
15.341
16.677
13.052
17.165
16.538
20.251
12.195
10.624
11.903
9.873
8.485
14.977
11.455
14.153
10.71
19.955
27.087
11.051
19.823
10.753
11.699
14.249
15.722
9.714
12.329
12.635
25.012
16.002
9.229

## Sheet: e
Normal	Anti-IgG	Anti-VCAM1
47.5	26.5	30.8333
50.1667	27.6667	30.8333
54.5	27.6667	32.5
47.6	20.3	30.7
49.7	17	27.6
53.6	18.3	27.5
