# Supplementary material for: Motility and tumor infiltration are key aspects of invariant natural killer T cell anti-tumor function
Source: Nat Commun. 2024 Feb 9;15:1213. doi: 10.1038/s41467-024-45208-z (PMC10853287; doi:10.1038/s41467-024-45208-z)
Supplement: Supplementary file 11 — Source Data [file 41467_2024_45208_MOESM11_ESM.zip › Supplementary Fig.7 source data.xlsx]

## Sheet: a
Spleen	Liver	Tumor
81	68.2	146
83	70	195
75	80	198
89	84	227
90	122	226
91	114	271
85	74	105
93	81	143
77	86	222

## Sheet: b
CD8 TC
Normal	IgG	Anti-VCAM1	Anti-CD49d
117404	37471	46966	47088
110920	28108	41328	38422
105964	33805.1	42259.1	37859.4
115330	31774	47616.4	43018.1
79700.6	32957.7	31337.6	40983.8
74367.1	32621.3	36641	31185.7

## Sheet: d
DMSO	ZCL278
87.1	76.5
89.7	82.4
90	70.7
91.4	79.8
87.3	69.3
95.1	71.9

## Sheet: f
CD8 TC
Normal	IgG	Anti-VCAM1
191000	143640	176950
186045	133848	163786
173146	124099	175162

## Sheet: h
DMSO	ZCL278
22.2	17.6
18.8	18.1
17.7	15.2
18.4	17
20	16.9
17.7	16.5
